# Supplementary material for: A small molecule HIF-1α stabilizer that accelerates diabetic wound healing
Source: Nat Commun. 2021 Jun 7;12:3363. doi: 10.1038/s41467-021-23448-7 (PMC8184911; doi:10.1038/s41467-021-23448-7)
Supplement: Supplementary file 4 — Source Data [file 41467_2021_23448_MOESM4_ESM.xlsx]

## Sheet: Figure 1b
Figure 1b
	DMSO	P1	1	2	3	4	5	6	7	8	9	10	11	12	13	14
	96	736.748	904.22	116.485	99.9544	293.48	538.133	353.682	212.635	185.077	240.305	768.403	242.291	284.445	142.067	586.907
	98	781.704	851.079	184.794	125.864	201.915	742.463	138.47	180.897	223.468	112.533	751.764	140.073	424.788	151.822	677.786
	103	745.438	746.755	171.55	124.524	259.182	711.497	230.246	144.65	254.347	101.58	409.33	103.48	111.7	102.848	186.446

## Sheet: Figure 1d
Figure 1d
	DMSO	P1	1	1a	1b	1c	1d	1e	1f	1g	1h	1i	1j	1k	1l	1m	1n
	93	896.595	994.698	2196.77	1144.15	80.5162	814.598	616.04	105.422	1417.18	986.091	277.437	1324.02	642.278	516.501	218.027	142.642
	98	761.524	943.967	1415.42	883.533	88.1462	748.562	538.878	83.3639	1444.98	1170.91	223.635	1107.82	625.599	654.443	198.082	131.565
	105	831.965	766.675	1827.65	1469.65	82.163	665.304	504.376	79.0642	1628.99	802.054	227.787	1056.73	736.435	362.697	207.005	135.753

## Sheet: Figure 2a
Figure 2a

## Sheet: Figure 2b
Figure 2b

## Sheet: Figure 2c
Figure 2c	Dissociation Curve												MAX	10341197	11009210	8617006	13581999	9277384	9820380	14241142	11699257	9131960
													MIN	6.61635e+06	6.7471e+06	5129072	6.5953e+06	4585136	5224233	8787596	7.48611e+06	5417166
		Temperature (癈)	DMSO			VH298			1a				Temperature	DMSO			VH298			1a				Temperature	DMSO			VH298			1a
		25.3468	7.70121e+06	7668705	5944320	7273155	5606121	6.33645e+06	10314068	8838098	6.40504e+06		25.3468	29.1251	21.6232	23.3734	9.70214	21.759	24.199	27.9904	32.0897	26.5928		38.1626	-0.0369948	0.00215856	-0.0604656	1.6213	2.95829	3.25325	1.40279	2.18931	1.35045
		25.541	7723601	7.70945e+06	5967115	7332927	5.63236e+06	6.36322e+06	10310735	8881179	6.42544e+06		25.541	29.7262	22.5793	24.0269	10.5576	22.3182	24.7814	27.9293	33.1123	27.1422		38.3568	-0.0697746	0.100033	-0.227613	1.42076	2.73832	2.97074	1.2144	2.10784	1.15395
		25.7352	7.72302e+06	7.73481e+06	5.98747e+06	7.37434e+06	5636851	6377668	10319752	8887264	6.44036e+06		25.7352	29.7106	23.1741	24.6106	11.1503	22.4139	25.0957	28.0947	33.2567	27.5436		38.551	-0.0450488	-0.0476877	-0.071905	1.24758	2.40766	2.72456	1.01604	1.74084	0.953377
		25.9293	7718975	7749064	5.99254e+06	7398090	5645153	6406089	10300377	8923082	6439052		25.9293	29.602	23.5086	24.7558	11.4903	22.5908	25.7141	27.7394	34.1068	27.5086		38.7452	0.00555727	-0.098883	-0.121591	1.17225	2.1953	2.51227	0.868884	1.57117	0.811243
		26.1235	7701507	7.76144e+06	5989963	7410247	5.64089e+06	6.41828e+06	10324420	8919315	6.44451e+06		26.1235	29.133	23.799	24.682	11.6643	22.4999	25.9792	28.1803	34.0174	27.6554		38.9394	0.142301	0	0	0.998611	1.95713	2.19362	0.720742	1.31313	0.664855
		26.3177	7684807	7778931	5981346	7429012	5637348	6.42348e+06	10323355	8917847	6435701		26.3177	28.6847	24.2093	24.4349	11.9329	22.4245	26.0925	28.1607	33.9826	27.4183		39.1335	0	0.0913867	0.0356658	0.868707	1.69981	1.87155	0.507431	1.07997	0.533677
		26.5119	7666276	7769612	5977743	7.43306e+06	5635603	6430831	10299769	8917435	6430165		26.5119	28.1872	23.9907	24.3316	11.9908	22.3873	26.2524	27.7283	33.9728	27.2693		39.3277	0.375545	0.0582576	0.241418	0.839273	1.55365	1.64037	0.308955	0.722489	0.344151
		26.7061	7647354	7756632	5.96429e+06	7.44036e+06	5.62545e+06	6428614	10280757	8908817	6.40051e+06		26.7061	27.6792	23.6862	23.9458	12.0953	22.1708	26.2041	27.3796	33.7682	26.4711		39.5219	0.336886	0.234215	0.342538	0.621187	1.35642	1.45967	0.284402	0.630705	0.239811
		26.9002	7.63234e+06	7740311	5.94978e+06	7.44094e+06	5619563	6429917	10252285	8890120	6392533		26.9002	27.2761	23.3032	23.5298	12.1036	22.0454	26.2325	26.8576	33.3245	26.2563		39.7161	0.675275	0.535709	0.578179	0.397204	1.19467	1.27183	0.179296	0.475144	0.187292
		27.0944	7.6021e+06	7726440	5933156	7445995	5.60504e+06	6424771	10227118	8869219	6.37455e+06		27.0944	26.4641	22.9778	23.0533	12.176	21.736	26.1205	26.3961	32.8284	25.7721		39.9103	0.84794	0.628985	0.822177	0.404203	1.00113	1.06137	0.135435	0.331332	0.0470013
		27.2886	7.58539e+06	7709004	5.92534e+06	7.44142e+06	5.59738e+06	6418532	10209402	8859381	6368725		27.2886	26.0156	22.5687	22.8293	12.1105	21.5728	25.9848	26.0712	32.5949	25.6154		40.1044	1.03348	0.933705	1.10386	0.325118	0.827738	0.868869	0.049289	0.247772	0.0795199
		27.4828	7.55888e+06	7696338	5.90168e+06	7438024	5586285	6414100	10184175	8851774	6351001		27.4828	25.304	22.2715	22.1509	12.0619	21.3362	25.8884	25.6086	32.4143	25.1383		40.2986	1.81441	1.17117	1.39164	0.219732	0.7766	0.645639	0.0717698	0.164746	0
		27.677	7.5399e+06	7.69389e+06	5.89285e+06	7.43313e+06	5.57698e+06	6.40644e+06	10154643	8834463	6329674		27.677	24.7945	22.2141	21.8978	11.9918	21.138	25.7217	25.0671	32.0034	24.5642		40.4928	2.11913	1.61385	1.87742	0.194713	0.564026	0.535905	0	0.021243	0.0545925
		27.8711	7.51244e+06	7.66975e+06	5.87604e+06	7427624	5.56473e+06	6387840	10132244	8818865	6311986		27.8711	24.0571	21.6477	21.4156	11.913	20.8768	25.317	24.6564	31.6332	24.088		40.687	2.81912	1.97175	2.32524	0.202885	0.461932	0.360421	0.0406708	0	0.147868
		28.0653	7.49279e+06	7.64707e+06	5.85493e+06	7.42512e+06	5549303	6.38425e+06	10105785	8790041	6.28936e+06		28.0653	23.5296	21.1155	20.8105	11.8772	20.5481	25.2389	24.1712	30.9491	23.479		40.8811	3.1454	2.43493	2.91025	0.0796585	0.236891	0.358387	0.0958276	0.00301437	0.100382
		28.2595	7.45412e+06	7624315	5834132	7415050	5535097	6.36238e+06	10071015	8780864	6.28199e+06		28.2595	22.4915	20.5817	20.2143	11.7331	20.2453	24.7631	23.5337	30.7313	23.2806		41.0753	3.74914	3.08145	3.56536	0	0.17612	0.175614	0.0470703	0.0190831	0.138918
		28.4537	7.44052e+06	7604771	5.81807e+06	7404857	5528071	6347776	10041061	8748317	6.26083e+06		28.4537	22.1263	20.1231	19.7539	11.5872	20.0956	24.4453	22.9844	29.9587	22.7109		41.2695	4.57727	3.64587	4.23824	0.0198305	0.138686	0.171263	0.154945	0.14507	0.322669
		28.6478	7.40656e+06	7.5852e+06	5.79347e+06	7.4037e+06	5.50793e+06	6.33085e+06	10014606	8729988	6.23884e+06		28.6478	21.2148	19.6639	19.0486	11.5706	19.6664	24.0771	22.4993	29.5237	22.119		41.4637	4.9968	4.44441	5.05838	0.0700402	0.0725026	0.0870947	0.412887	0.370104	0.338309
		28.842	7387803	7552854	5776212	7.386e+06	5.48653e+06	6.30758e+06	9972340	8703515	6.21774e+06		28.842	20.7111	18.905	18.5537	11.3173	19.2102	23.5707	21.7243	28.8954	21.551		41.6579	6.0256	5.09299	6.03945	0.0840239	0.0249987	0.00251297	0.385987	0.427389	0.667224
		29.0362	7354590	7.52947e+06	5753096	7375283	5.47288e+06	6.28781e+06	9948230	8660036	6.19966e+06		29.0362	19.8194	18.3562	17.8909	11.1639	18.9193	23.1407	21.2822	27.8634	21.0644		41.852	6.93547	6.07736	6.98654	0.153792	0	0.0140879	0.657957	0.797089	0.820355
		29.2304	7331241	7506945	5732804	7.36055e+06	5451856	6269417	9922168	8645767	6187920		29.2304	19.1926	17.8279	17.3092	10.953	18.4713	22.7404	20.8043	27.5247	20.7482		42.0462	8.18076	7.16925	8.17878	0.254412	0.034834	0	0.940196	1.0214	1.11899
		29.4246	7.30307e+06	7.48656e+06	5709822	7353603	5436289	6248940	9888846	8625942	6.15921e+06		29.4246	18.4364	17.3496	16.6503	10.8536	18.1396	22.2949	20.1933	27.0541	19.9753		42.2404	9.43566	8.3259	9.3815	0.140045	0.0858011	0.0472026	1.18455	1.39763	1.31563
		29.6187	7284099	7.46446e+06	5693208	7.33999e+06	5418366	6221358	9858145	8594994	6.14204e+06		29.6187	17.927	16.8311	16.1739	10.6587	17.7576	21.6948	19.6303	26.3196	19.5132		42.4346	10.9065	9.61377	10.908	0.343252	0.221546	0.0813943	1.70799	1.62556	1.69226
		29.8129	7.25535e+06	7.43559e+06	5.67298e+06	7.32401e+06	5401781	6.19864e+06	9830268	8575840	6118672		29.8129	17.1551	16.1537	15.5939	10.43	17.4041	21.2005	19.1192	25.865	18.8841		42.6288	12.4035	11.086	12.4347	0.503342	0.161159	0.123767	1.89825	2.16969	2.0276
		30.0071	7227201	7.41648e+06	5.65039e+06	7321611	5387036	6.18439e+06	9801408	8546076	6101280		30.0071	16.3995	15.7053	14.9462	10.3957	17.0899	20.8906	18.59	25.1585	18.4159		42.8229	13.9739	12.4794	14.1642	0.629739	0.265107	0.350576	2.27945	2.70286	2.54733
		30.2013	7200279	7.38693e+06	5635885	7296493	5371099	6158692	9771932	8520220	6086222		30.2013	15.6767	15.012	14.5305	10.0362	16.7502	20.3314	18.0495	24.5448	18.0106		43.0171	15.6496	14.3146	16.0037	0.660726	0.307731	0.410735	2.92861	3.22848	3.05028
		30.3955	7.1856e+06	7.37112e+06	5611381	7.28436e+06	5.34571e+06	6138537	9742646	8494128	6.07025e+06		30.3955	15.2826	14.641	13.8279	9.86256	16.2092	19.8928	17.5125	23.9255	17.5807		43.2113	17.6416	16.1468	18.0306	0.90426	0.48643	0.575362	3.41655	4.00023	3.68637
		30.5896	7155605	7.34442e+06	5597780	7276842	5331340	6114055	9711341	8468594	6038619		30.5896	14.4773	14.0147	13.438	9.75491	15.9029	19.3602	16.9384	23.3195	16.7291		43.4055	19.8355	18.2695	20.2005	1.16251	0.622751	0.896773	4.21507	4.76459	4.31774
		30.7838	7132696	7.32666e+06	5578449	7263490	5.31629e+06	6091019	9684323	8444661	6.02743e+06		30.7838	13.8623	13.598	12.8838	9.5638	15.5822	18.859	16.443	22.7514	16.4279		43.5997	22.0214	20.546	22.6478	1.2999	0.885919	1.14069	4.98872	5.68227	4.93128
		30.978	7109272	7299571	5.5601e+06	7.24581e+06	5295957	6075591	9652987	8408291	6004209		30.978	13.2335	12.9623	12.3576	9.31077	15.1488	18.5233	15.8684	21.8881	15.8028		43.7938	24.4741	22.8913	24.7768	1.63594	1.17238	1.44524	5.78314	6.70679	5.77181
		31.1722	7087418	7279792	5544217	7223005	5286571	6.04979e+06	9638545	8387228	5992257		31.1722	12.6467	12.4983	11.9023	8.98434	14.9488	17.9619	15.6036	21.3882	15.4811		43.988	27.1081	24.656	27.2534	2.00441	1.35401	1.83276	6.67217	7.82417	6.82753
		31.3664	7064385	7.26046e+06	5.52055e+06	7217109	5.2566e+06	6033897	9605125	8363762	5.9714e+06		31.3664	12.0284	12.0447	11.2236	8.89996	14.3101	17.6161	14.9908	20.8312	14.9198		44.1822	29.9886	28.0295	30.5907	2.33463	1.77843	2.36237	7.69822	9.06258	7.66689
		31.5605	7042358	7.23183e+06	5.50571e+06	7.19653e+06	5.24477e+06	6.00976e+06	9579836	8332010	5.95607e+06		31.5605	11.437	11.3729	10.7982	8.60547	14.058	17.0909	14.5271	20.0776	14.5071		44.3764	32.9675	31.0314	33.6213	2.82854	2.11353	2.78183	8.88712	10.5107	8.9151
		31.7547	7.02712e+06	7.21096e+06	5.48091e+06	7187017	5.22841e+06	5985787	9547621	8307503	5939948		31.7547	11.0279	10.8832	10.0872	8.46925	13.7093	16.5694	13.9363	19.4959	14.073		44.5706	36.3417	34.2831	36.8207	3.12141	2.55359	3.32269	10.1286	11.9853	10.0769
		31.9489	7.00368e+06	7.19173e+06	5.46907e+06	7173148	5.20985e+06	5.96716e+06	9518285	8.2773e+06	5.9272e+06		31.9489	10.3987	10.4321	9.74796	8.27075	13.3138	16.1641	13.3984	18.779	13.7299		44.7647	39.5315	37.4066	40.4245	3.68753	3.11716	3.94487	11.6067	13.6634	11.4354
		32.1431	6.98595e+06	7.17235e+06	5449936	7.15877e+06	5192193	5.94642e+06	9494867	8.25414e+06	5902021		32.1431	9.92276	9.97736	9.19926	8.06501	12.9374	15.7128	12.969	18.2293	13.052		44.9589	43.0673	41.092	43.858	4.25135	3.64814	4.50811	13.0274	15.5352	12.4598
		32.3373	6.97504e+06	7147126	5.43534e+06	7143339	5.1803e+06	5.92959e+06	9465937	8232568	5.88186e+06		32.3373	9.62978	9.38558	8.78077	7.84409	12.6839	15.3468	12.4385	17.7173	12.5093		45.1531	46.5313	44.4339	47.7255	4.91384	4.32959	5.42859	14.6686	17.5514	13.8447
		32.5314	6946936	7.12553e+06	5420339	7127160	5.15846e+06	5.9028e+06	9437613	8.19887e+06	5.86863e+06		32.5314	8.87527	8.87885	8.3507	7.61252	12.2186	14.7639	11.9192	16.9175	12.1531		45.3473	50.4549	48.3051	51.3563	5.56587	4.98093	6.23719	16.4757	19.6166	15.7478
		32.7256	6922557	7110025	5.39934e+06	7114827	5139531	5879292	9416692	8.17497e+06	5848632		32.7256	8.22077	8.51509	7.74876	7.436	11.8151	14.2524	11.5355	16.3501	11.6148		45.5415	54.2061	52.1734	55.4273	6.26542	5.8035	7.17029	18.4689	21.8797	17.9249
		32.9198	6912877	7087336	5.38759e+06	7094850	5124587	5857191	9386194	8148340	5833144		32.9198	7.96089	7.98275	7.41171	7.15007	11.4966	13.7715	10.9763	15.7181	11.1979		45.7356	57.7747	56.3001	59.3568	7.195	6.61948	8.22339	20.5322	24.3182	19.6948
		33.114	6.88722e+06	7069065	5369068	7073168	5.10825e+06	5.84195e+06	9365112	8.12509e+06	5816945		33.114	7.27218	7.55407	6.88075	6.83974	11.1484	13.4398	10.5897	15.1663	10.7618		45.9298	61.5902	59.7416	62.8036	7.99469	7.70513	9.32134	22.8968	27.0075	21.8196
		33.3082	6869053	7.05389e+06	5356926	7063519	5.0902e+06	5.81953e+06	9339065	8.1037e+06	5.80776e+06		33.3082	6.78436	7.19804	6.53264	6.70164	10.7639	12.9522	10.1121	14.6586	10.5146		46.124	65.426	63.4335	66.5063	9.14437	8.65215	10.5537	25.2229	29.8351	24.0507
		33.5023	6.8565e+06	7033820	5.33785e+06	7.05234e+06	5074644	5800460	9309823	8072051	5788530		33.5023	6.44724	6.72713	5.98568	6.5417	10.4323	12.5372	9.57592	13.9074	9.99689		46.3182	69.029	67.4868	70.0398	10.1622	9.81673	11.9038	27.5287	32.7075	26.3565
		33.6965	6834722	7.01397e+06	5330057	7035965	5055346	5.78016e+06	9295474	8047063	5.7702e+06		33.6965	5.86269	6.26132	5.76229	6.30726	10.021	12.0955	9.3128	13.3143	9.50345		46.5123	72.4117	70.7909	73.2521	11.3852	11.1748	13.3536	30.2466	34.9974	29.0139
		33.8907	6815764	7.00276e+06	5314299	7018527	5041183	5.76035e+06	9265107	8.01809e+06	5755847		33.8907	5.35373	5.99849	5.31051	6.05767	9.71916	11.6644	8.75597	12.6267	9.11709		46.7065	75.5582	74.298	76.7715	12.8286	12.5674	15.0973	32.4499	38.4443	31.8574
		34.0849	6803466	6.98142e+06	5298322	7.00069e+06	5027297	5740495	9249669	7.998e+06	5737308		34.0849	5.02357	5.49775	4.85244	5.80239	9.42322	11.2325	8.47289	12.1497	8.61803		46.9007	79.0543	77.568	79.9511	14.3066	14.0843	16.8128	35.3144	41.6896	34.4657
		34.279	6.79692e+06	6959871	5285661	6.99078e+06	5004310	5.723e+06	9215423	7974301	5718929		34.279	4.84771	4.9921	4.48945	5.66048	8.93333	10.8519	7.84493	11.5873	8.12328		47.0949	81.6	80.4048	82.5437	15.8121	15.8799	18.6596	38.1683	44.7886	37.2574
		34.4732	6.77158e+06	6.94774e+06	5.2752e+06	6976838	4991537	5698849	9199246	7.95765e+06	5.7033e+06		34.4732	4.1676	4.70755	4.18954	5.46098	8.66112	10.3264	7.5483	11.192	7.70243		47.2891	84.4895	83.2182	84.754	17.6708	17.6391	20.6664	41.245	48.269	40.2612
		34.6674	6.76086e+06	6935897	5259384	6.96113e+06	4.97262e+06	5.6758e+06	9174692	7929035	5688242		34.6674	3.87983	4.4296	3.73608	5.23617	8.25789	9.82496	7.09806	10.5129	7.2972		47.4832	86.747	86.035	87.1454	19.3623	19.6608	22.8572	44.6884	50.8983	43.057
		34.8616	6.74649e+06	6913344	5248680	6938800	4961626	5660480	9152640	7902170	5.67494e+06		34.8616	3.49396	3.90045	3.42919	4.91655	8.02366	9.49158	6.6937	9.87525	6.93903		47.6774	88.9024	88.2015	89.3411	21.4607	21.7628	25.1608	47.0829	54.897	46.2484
		35.0558	6734965	6903742	5.23381e+06	6928869	4.94181e+06	5.64326e+06	9134274	7877965	5.66252e+06		35.0558	3.18454	3.67517	3.00294	4.7744	7.60142	9.11691	6.35693	9.30074	6.60485		47.8716	91.2483	89.9362	91.0607	23.7132	24.0472	27.6548	51.0211	58.261	49.2799
		35.2499	6.7115e+06	6.88713e+06	5222438	6.91309e+06	4.92831e+06	5.62446e+06	9107793	7857757	5647459		35.2499	2.55468	3.28551	2.67683	4.54863	7.31373	8.7078	5.87135	8.82109	6.19935		48.0658	92.6953	91.9567	92.5761	26.0229	26.5378	30.2979	53.8357	61.4977	52.3525
		35.4441	6.70904e+06	6.87501e+06	5.21517e+06	6908081	4916870	5.60431e+06	9093434	7.83471e+06	5.62864e+06		35.4441	2.48856	3.00107	2.46847	4.47687	7.06983	8.26955	5.60806	8.27417	5.69268		48.26	94.2146	93.393	94.3938	28.6005	29.0546	32.9934	56.6106	64.3075	55.6318
		35.6383	6.69551e+06	6859071	5206193	6.88045e+06	4901663	5.58756e+06	9076092	7817206	5.61178e+06		35.6383	2.12524	2.62707	2.21108	4.08134	6.74574	7.90496	5.29006	7.85861	5.23893		48.4541	95.1827	95.3111	95.1842	31.2353	31.7704	35.2327	60.0808	67.5294	59.0133
		35.8325	6684606	6846852	5.19393e+06	6863861	4.88455e+06	5.56704e+06	9045750	7793000	5600235		35.8325	1.83257	2.34038	1.85942	3.84395	6.381	7.45865	4.73369	7.28407	4.92811		48.6483	96.8471	96.2258	96.2098	34.1171	34.7523	38.4704	63.7	70.619	62.0913
		36.0267	6.67792e+06	6834796	5.18466e+06	6.85431e+06	4.86879e+06	5544863	9033248	7.77425e+06	5585425		36.0267	1.65306	2.05751	1.59371	3.70731	6.04513	6.97606	4.50445	6.83907	4.52943		48.8425	97.5523	96.9666	97.2386	37.0571	37.842	41.5751	66.2168	73.586	64.9182
		36.2208	6.67354e+06	6.82342e+06	5.17408e+06	6.83731e+06	4850984	5529953	9017103	7.75338e+06	5574053		36.2208	1.53555	1.79057	1.29029	3.46387	5.66569	6.65166	4.2084	6.34372	4.2233		49.0367	98.3886	97.513	97.9189	40.2132	41.2142	44.8135	69.1931	76.4558	68.0543
		36.415	6.64978e+06	6.81359e+06	5.16898e+06	6822027	4.83611e+06	5.51583e+06	8996875	7728684	5.55742e+06		36.415	0.897539	1.55998	1.14407	3.24519	5.34873	6.3443	3.83748	5.75752	3.77549		49.2309	99.1305	98.1378	98.3104	43.6129	44.472	48.1982	72.1566	79.1416	71.0684
		36.6092	6646226	6.8001e+06	5.16366e+06	6.81392e+06	4826401	5494433	8977235	7.71192e+06	5.54904e+06		36.6092	0.802193	1.2434	0.99169	3.12917	5.14178	5.87884	3.47735	5.3597	3.55001		49.425	99.2413	98.903	99.271	47.0508	47.5224	51.5061	74.7601	81.6099	73.6657
		36.8034	6643046	6.79462e+06	5155155	6.79954e+06	4.80671e+06	5480935	8967819	7.69528e+06	5537471		36.8034	0.716821	1.11492	0.747807	2.92338	4.7222	5.58516	3.30469	4.96465	3.23854		49.6192	100	99.2132	99.4039	50.5745	51.2226	55.2555	77.5232	83.9799	76.734
		36.9976	6640936	6.78292e+06	5147932	6783128	4798839	5464653	8946900	7680943	5526431		36.9976	0.660174	0.840429	0.540721	2.68843	4.55438	5.2309	2.92111	4.62437	2.94135		49.8134	99.9214	99.5389	99.7527	54.1567	54.5923	58.7139	80.2809	86.0295	79.3345
		37.1917	6.6338e+06	6779890	5142237	6.76724e+06	4783596	5.44741e+06	8937362	7658186	5.51667e+06		37.1917	0.468717	0.769279	0.377444	2.46102	4.22953	4.85575	2.74621	4.08423	2.6786		50.0076	99.9231	100	99.5319	57.7925	58.3821	62.2838	82.584	88.4695	81.6781
		37.3859	6.63161e+06	6.77236e+06	5138694	6761257	4768775	5431912	8915789	7.64385e+06	5504787		37.3859	0.409922	0.592547	0.275865	2.37539	3.91367	4.51855	2.35064	3.74392	2.3587		50.2018	99.7526	99.8564	100	61.5099	62.2035	65.9293	84.9113	90.4902	84.3027
		37.5801	6.62181e+06	6.76311e+06	5.1368e+06	6737497	4.76126e+06	5416475	8903419	7626173	5499994		37.5801	0.146798	0.375565	0.221664	2.03532	3.75346	4.18268	2.12381	3.32439	2.22968		50.3959	99.8356	99.8539	99.6018	65.2657	65.8238	69.3062	87.4247	92.3216	86.7004
		37.7743	6626967	6.76057e+06	5.13148e+06	6.73065e+06	4746416	5402793	8891950	7614157	5.48727e+06		37.7743	0.285152	0.316017	0.0691383	1.93737	3.43716	3.88499	1.91351	3.03919	1.88709		50.5901	99.2881	99.3395	99.4593	68.4284	69.3568	73.0269	89.3804	93.8322	88.8796
		37.9685	6.60971e+06	6.75541e+06	5.13003e+06	6.71943e+06	4733722	5389989	8884225	7604073	5476244		37.9685	-0.178047	0.195021	0.0274518	1.77673	3.16663	3.60641	1.77186	2.79984	1.59034		50.7843	98.8707	99.1317	98.9573	72.2269	73.1708	76.6098	91.3526	95.128	90.9439
		38.1626	6.61497e+06	6.74719e+06	5126963	6708571	4.72395e+06	5373757	8864098	7.57835e+06	5.46733e+06		38.1626	-0.0369948	0.00215856	-0.0604656	1.6213	2.95829	3.25325	1.40279	2.18931	1.35045		50.9785	98.197	98.5672	98.3257	75.1289	76.3691	79.5423	92.9719	96.5196	92.2908
		38.3568	6.61375e+06	6751366	5121133	6.69456e+06	4713625	5.36077e+06	8853824	7574918	5460033		38.3568	-0.0697746	0.100033	-0.227613	1.42076	2.73832	2.97074	1.2144	2.10784	1.15395		51.1727	97.4912	97.8529	97.6545	78.5291	79.7548	82.8264	94.5892	97.5337	94.2004
		38.551	6.61467e+06	6745070	5126564	6682460	4.69811e+06	5349458	8843006	7.55946e+06	5452582		38.551	-0.0450488	-0.0476877	-0.071905	1.24758	2.40766	2.72456	1.01604	1.74084	0.953377		51.3668	96.5885	97.108	96.7091	81.9004	82.9069	85.3047	95.9092	98.1775	95.8461
		38.7452	6.61655e+06	6742888	5124831	6677197	4688145	5.3397e+06	8834981	7552307	5447302		38.7452	0.00555727	-0.098883	-0.121591	1.17225	2.1953	2.51227	0.868884	1.57117	0.811243		51.561	95.2367	96.1962	95.7945	84.9605	85.9461	88.185	97.187	99.1526	96.7925
		38.9394	6621646	6.7471e+06	5129072	6.66507e+06	4.67697e+06	5325055	8826902	7.54144e+06	5441864		38.9394	0.142301	0	0	0.998611	1.95713	2.19362	0.720742	1.31313	0.664855		51.7552	94.3693	94.9873	94.9206	87.4785	88.5338	90.7892	98.0133	99.4139	97.9771
		39.1335	6.61635e+06	6.751e+06	5130316	6.65599e+06	4.6649e+06	5310252	8815269	7531612	5436991		39.1335	0	0.0913867	0.0356658	0.868707	1.69981	1.87155	0.507431	1.07997	0.533677		51.9494	93.4148	94.0606	93.876	90.3437	90.9642	92.8727	98.8439	99.9071	98.634
		39.3277	6630334	6.74959e+06	5.13749e+06	6653933	4658037	5299627	8804445	7516551	5.42995e+06		39.3277	0.375545	0.0582576	0.241418	0.839273	1.55365	1.64037	0.308955	0.722489	0.344151		52.1436	91.8812	93.2774	92.7298	92.5305	93.0431	94.699	99.3508	100	99.5119
		39.5219	6628894	6757085	5.14102e+06	6638696	4.64878e+06	5.29132e+06	8803106	7512684	5.42607e+06		39.5219	0.336886	0.234215	0.342538	0.621187	1.35642	1.45967	0.284402	0.630705	0.239811		52.3377	90.9109	91.691	92.0899	93.9778	94.9637	96.3456	99.7451	99.7429	99.5481
		39.7161	6.6415e+06	6769935	5.14924e+06	6623047	4641193	5282688	8797374	7506130	5.42412e+06		39.7161	0.675275	0.535709	0.578179	0.397204	1.19467	1.27183	0.179296	0.475144	0.187292		52.5319	89.7777	90.6489	90.9709	96.0803	96.401	97.6771	100	99.6727	99.6991
		39.9103	6647930	6.77391e+06	5157749	6623536	4.63211e+06	5273015	8794982	7500071	5418912		39.9103	0.84794	0.628985	0.822177	0.404203	1.00113	1.06137	0.135435	0.331332	0.0470013		52.7261	88.2978	89.5533	89.9303	97.399	97.4859	98.7325	99.8411	99.1007	100
		40.1044	6654841	6786898	5167574	6.61801e+06	4.62398e+06	5.26417e+06	8790284	7.49655e+06	5420120		40.1044	1.03348	0.933705	1.10386	0.325118	0.827738	0.868869	0.049289	0.247772	0.0795199		52.9203	87.1556	88.5689	88.6496	98.4973	98.5762	99.351	99.8392	99.254	99.7834
		40.2986	6.68393e+06	6797019	5.17761e+06	6.61065e+06	4621576	5.25391e+06	8791510	7.49305e+06	5417166		40.2986	1.81441	1.17117	1.39164	0.219732	0.7766	0.645639	0.0717698	0.164746	0		53.1144	85.8114	87.5368	87.7842	99.152	99.2538	99.7722	99.3102	98.3103	99.4111
		40.4928	6695280	6.81589e+06	5194555	6.6089e+06	4.6116e+06	5248864	8787596	7.48701e+06	5419194		40.4928	2.11913	1.61385	1.87742	0.194713	0.564026	0.535905	0	0.021243	0.0545925		53.3086	84.6061	85.9781	86.8461	99.5901	99.6024	100	99.2632	97.0739	98.9932
		40.687	6.72135e+06	6.83114e+06	5210175	6.60947e+06	4606811	5.2408e+06	8789814	7.48611e+06	5422659		40.687	2.81912	1.97175	2.32524	0.202885	0.461932	0.360421	0.0406708	0	0.147868		53.5028	83.5818	84.9898	85.2932	99.7779	99.9312	99.8866	98.5245	96.1827	98.4767
		40.8811	6733507	6850882	5.23058e+06	6600861	4.59625e+06	5240705	8792822	7.48624e+06	5420895		40.8811	3.1454	2.43493	2.91025	0.0796585	0.236891	0.358387	0.0958276	0.00301437	0.100382		53.697	82.0949	83.7378	84.3564	100	100	99.7064	97.7297	95.1657	97.6787
		41.0753	6.756e+06	6878437	5.25343e+06	6.5953e+06	4593400	5.2323e+06	8790163	7.48692e+06	5.42233e+06		41.0753	3.74914	3.08145	3.56536	0	0.17612	0.175614	0.0470703	0.0190831	0.138918		53.8912	80.873	82.5602	83.461	99.6762	99.8	99.3832	96.9851	94.4277	96.7382
		41.2695	6786842	6.90249e+06	5276899	6596681	4.59164e+06	5.2321e+06	8796046	7.49222e+06	5.42915e+06		41.2695	4.57727	3.64587	4.23824	0.0198305	0.138686	0.171263	0.154945	0.14507	0.322669		54.0853	79.2902	81.4146	82.1793	99.6016	99.4558	99.1808	96.0787	93.1054	95.7831
		41.4637	6802469	6936528	5305505	6600189	4588538	5228236	8810113	7.5017e+06	5.42973e+06		41.4637	4.9968	4.44441	5.05838	0.0700402	0.0725026	0.0870947	0.412887	0.370104	0.338309		54.2795	77.8293	79.8292	80.8557	99.3561	98.6995	97.9654	94.6903	91.9006	94.7267
		41.6579	6840790	6964171	5339724	6601166	4586309	5.22435e+06	8808646	7504118	5441952		41.6579	6.0256	5.09299	6.03945	0.0840239	0.0249987	0.00251297	0.385987	0.427389	0.667224		54.4737	76.5917	78.8655	79.7965	98.5709	98.171	97.1279	93.7998	90.1163	93.7311
		41.852	6.87468e+06	7006126	5372758	6.60604e+06	4585136	5.22488e+06	8823478	7519694	5.44764e+06		41.852	6.93547	6.07736	6.98654	0.153792	0	0.0140879	0.657957	0.797089	0.820355		54.6679	75.3662	77.517	78.5682	97.7893	97.3247	96.4076	92.6264	88.9167	92.4508
		42.0462	6.92107e+06	7.05266e+06	5.41434e+06	6.61307e+06	4.58677e+06	5224233	8838870	7.52914e+06	5458734		42.0462	8.18076	7.16925	8.17878	0.254412	0.034834	0	0.940196	1.0214	1.11899
		42.2404	6967810	7.10196e+06	5.45629e+06	6605080	4589162	5.2264e+06	8852196	7.545e+06	5466039		42.2404	9.43566	8.3259	9.3815	0.140045	0.0858011	0.0472026	1.18455	1.39763	1.31563
		42.4346	7.0226e+06	7.15685e+06	5.50954e+06	6.61928e+06	4.59553e+06	5227974	8880742	7.5546e+06	5480030		42.4346	10.9065	9.61377	10.908	0.343252	0.221546	0.0813943	1.70799	1.62556	1.69226
		42.6288	7.07836e+06	7.2196e+06	5562785	6.63046e+06	4592698	5.22992e+06	8891118	7.57752e+06	5492487		42.6288	12.4035	11.086	12.4347	0.503342	0.161159	0.123767	1.89825	2.16969	2.0276
		42.8229	7136853	7278990	5623109	6.63929e+06	4.59758e+06	5240346	8911907	7599987	5511794		42.8229	13.9739	12.4794	14.1642	0.629739	0.265107	0.350576	2.27945	2.70286	2.54733
		43.0171	7199271	7357205	5687270	6.64146e+06	4.59958e+06	5243111	8947309	7622132	5.53048e+06		43.0171	15.6496	14.3146	16.0037	0.660726	0.307731	0.410735	2.92861	3.22848	3.05028
		43.2113	7.27347e+06	7435295	5.75797e+06	6.65847e+06	4.60796e+06	5.25068e+06	8973919	7654647	5554107		43.2113	17.6416	16.1468	18.0306	0.90426	0.48643	0.575362	3.41655	4.00023	3.68637
		43.4055	7355188	7525767	5.83365e+06	6.67652e+06	4614357	5265450	9017467	7.68685e+06	5577561		43.4055	19.8355	18.2695	20.2005	1.16251	0.622751	0.896773	4.21507	4.76459	4.31774
		43.5997	7.43661e+06	7.62279e+06	5919011	6686116	4.62671e+06	5276661	9059658	7725514	5600353		43.5997	22.0214	20.546	22.6478	1.2999	0.885919	1.14069	4.98872	5.68227	4.93128
		43.7938	7.52797e+06	7722754	5.99327e+06	6.70959e+06	4640147	5.29066e+06	9102982	7.76868e+06	5631577		43.7938	24.4741	22.8913	24.7768	1.63594	1.17238	1.44524	5.78314	6.70679	5.77181
		43.988	7626081	7797969	6079653	6.73534e+06	4.64867e+06	5.30847e+06	9151466	7815755	5.67079e+06		43.988	27.1081	24.656	27.2534	2.00441	1.35401	1.83276	6.67217	7.82417	6.82753
		44.1822	7733375	7.94175e+06	6196054	6.75841e+06	4.66858e+06	5332811	9207422	7867931	5701975		44.1822	29.9886	28.0295	30.5907	2.33463	1.77843	2.36237	7.69822	9.06258	7.66689
		44.3764	7.84434e+06	8.0697e+06	6301761	6792917	4684308	5352090	9272259	7928941	5.74834e+06		44.3764	32.9675	31.0314	33.6213	2.82854	2.11353	2.78183	8.88712	10.5107	8.9151
		44.5706	7970019	8.20828e+06	6413354	6.81338e+06	4704957	5.37695e+06	9339964	7991071	5.7915e+06		44.5706	36.3417	34.2831	36.8207	3.12141	2.55359	3.32269	10.1286	11.9853	10.0769
		44.7647	8.08883e+06	8.34141e+06	6.53905e+06	6.85293e+06	4731401	5405545	9420573	8.06177e+06	5841968		44.7647	39.5315	37.4066	40.4245	3.68753	3.11716	3.94487	11.6067	13.6634	11.4354
		44.9589	8.22054e+06	8498486	6.65881e+06	6.89232e+06	4756316	5.43143e+06	9498053	8.14063e+06	5.88002e+06		44.9589	43.0673	41.092	43.858	4.25135	3.64814	4.50811	13.0274	15.5352	12.4598
		45.1531	8349567	8640925	6793705	6938611	4788291	5473739	9587557	8.22558e+06	5.93147e+06		45.1531	46.5313	44.4339	47.7255	4.91384	4.32959	5.42859	14.6686	17.5514	13.8447
		45.3473	8495714	8805918	6.92035e+06	6.98417e+06	4.81885e+06	5.5109e+06	9686105	8312588	6.00216e+06		45.3473	50.4549	48.3051	51.3563	5.56587	4.98093	6.23719	16.4757	19.6166	15.7478
		45.5415	8635441	8970791	7062341	7033042	4.85745e+06	5553790	9794808	8407934	6.08304e+06		45.5415	54.2061	52.1734	55.4273	6.26542	5.8035	7.17029	18.4689	21.8797	17.9249
		45.7356	8768369	9146673	7.1994e+06	7097989	4.89574e+06	5602192	9907330	8510673	6.14879e+06		45.7356	57.7747	56.3001	59.3568	7.195	6.61948	8.22339	20.5322	24.3182	19.6948
		45.9298	8910490	9293353	7.31962e+06	7153861	4946680	5.65266e+06	10036286	8623977	6227721		45.9298	61.5902	59.7416	62.8036	7.99469	7.70513	9.32134	22.8968	27.0075	21.8196
		46.124	9053367	9450706	7.44877e+06	7.23419e+06	4.99112e+06	5709296	10163140	8743107	6310601		46.124	65.426	63.4335	66.5063	9.14437	8.65215	10.5537	25.2229	29.8351	24.0507
		46.3182	9187572	9623464	7572014	7.3053e+06	5.04576e+06	5771351	10288889	8864125	6396257		46.3182	69.029	67.4868	70.0398	10.1622	9.81673	11.9038	27.5287	32.7075	26.3565
		46.5123	9313573	9764285	7.68406e+06	7.39075e+06	5109487	5837985	10437108	8960601	6494974		46.5123	72.4117	70.7909	73.2521	11.3852	11.1748	13.3536	30.2466	34.9974	29.0139
		46.7065	9430776	9913761	7806812	7.49159e+06	5.17483e+06	5918125	10557265	9105826	6600602		46.7065	75.5582	74.298	76.7715	12.8286	12.5674	15.0973	32.4499	38.4443	31.8574
		46.9007	9561002	10053133	7917714	7594853	5246008	5.99697e+06	10713481	9242556	6697496		46.9007	79.0543	77.568	79.9511	14.3066	14.0843	16.8128	35.3144	41.6896	34.4657
		47.0949	9655824	10174042	8008143	7.70004e+06	5.33026e+06	6081854	10869123	9373122	6.8012e+06		47.0949	81.6	80.4048	82.5437	15.8121	15.8799	18.6596	38.1683	44.7886	37.2574
		47.2891	9763453	10293951	8085235	7.8299e+06	5412805	6.17409e+06	11036913	9519754	6912785		47.2891	84.4895	83.2182	84.754	17.6708	17.6391	20.6664	41.245	48.269	40.2612
		47.4832	9847542	10414007	8168646	7.94808e+06	5507669	6274783	11224698	9630531	7016646		47.4832	86.747	86.035	87.1454	19.3623	19.6608	22.8572	44.6884	50.8983	43.057
		47.6774	9927827	10506345	8245232	8.09469e+06	5606302	6.38066e+06	11355285	9799003	7135200		47.6774	88.9024	88.2015	89.3411	21.4607	21.7628	25.1608	47.0829	54.897	46.2484
		47.8716	10015211	10580279	8.30521e+06	8252063	5713489	6.49529e+06	11570055	9940734	7247812		47.8716	91.2483	89.9362	91.0607	23.7132	24.0472	27.6548	51.0211	58.261	49.2799
		48.0658	10069106	10666394	8.35807e+06	8413440	5830354	6616770	11723549	10077098	7.36195e+06		48.0658	92.6953	91.9567	92.5761	26.0229	26.5378	30.2979	53.8357	61.4977	52.3525
		48.26	10125698	10727611	8421464	8593525	5948448	6740657	11874883	10195482	7.48377e+06		48.26	94.2146	93.393	94.3938	28.6005	29.0546	32.9934	56.6106	64.3075	55.6318
		48.4541	10161761	10809365	8449033	8777613	6.07588e+06	6843581	12064128	10331225	7.60939e+06		48.4541	95.1827	95.3111	95.1842	31.2353	31.7704	35.2327	60.0808	67.5294	59.0133
		48.6483	10223757	10848348	8484808	8978953	6.2158e+06	6992388	12261504	10461391	7.72373e+06		48.6483	96.8471	96.2258	96.2098	34.1171	34.7523	38.4704	63.7	70.619	62.0913
		48.8425	10250023	10879923	8520691	9184365	6360777	7.13509e+06	12398757	10586398	7.82874e+06		48.8425	97.5523	96.9666	97.2386	37.0571	37.842	41.5751	66.2168	73.586	64.9182
		49.0367	10281176	10903210	8544420	9404875	6519010	7283926	12561076	10707304	7945243		49.0367	98.3886	97.513	97.9189	40.2132	41.2142	44.8135	69.1931	76.4558	68.0543
		49.2309	10308811	10929842	8558075	9642403	6671874	7439491	12722688	10820463	8.05721e+06		49.2309	99.1305	98.1378	98.3104	43.6129	44.472	48.1982	72.1566	79.1416	71.0684
		49.425	10312937	10962454	8591580	9882595	6815007	7591529	12864674	10924456	8153696		49.425	99.2413	98.903	99.271	47.0508	47.5224	51.5061	74.7601	81.6099	73.6657
		49.6192	10341197	10975677	8596214	10128784	6.98863e+06	7.76386e+06	13015358	11024307	8.26768e+06		49.6192	100	99.2132	99.4039	50.5745	51.2226	55.2555	77.5232	83.9799	76.734
		49.8134	10338269	10989559	8608379	10379066	7.14674e+06	7.92281e+06	13165754	11110661	8364280		49.8134	99.9214	99.5389	99.7527	54.1567	54.5923	58.7139	80.2809	86.0295	79.3345
		50.0076	10338332	11009210	8600678	10633084	7.32457e+06	8.08689e+06	13291351	11213459	8451340		50.0076	99.9231	100	99.5319	57.7925	58.3821	62.2838	82.584	88.4695	81.6781
		50.2018	10331981	11003090	8617006	10892807	7503877	8.25444e+06	13418274	11298594	8548836		50.2018	99.7526	99.8564	100	61.5099	62.2035	65.9293	84.9113	90.4902	84.3027
		50.3959	10335074	11002981	8603117	11155214	7673754	8409646	13555344	11375755	8637909		50.3959	99.8356	99.8539	99.6018	65.2657	65.8238	69.3062	87.4247	92.3216	86.7004
		50.5901	10314678	10981058	8598145	11376186	7.83953e+06	8580658	13661997	11439398	8718859		50.5901	99.2881	99.3395	99.4593	68.4284	69.3568	73.0269	89.3804	93.8322	88.8796
		50.7843	10299133	10972201	8580638	11641572	8.01849e+06	8745333	13769551	11493994	8795546		50.7843	98.8707	99.1317	98.9573	72.2269	73.1708	76.6098	91.3526	95.128	90.9439
		50.9785	10274039	10948143	8558606	11844329	8.16857e+06	8880115	13857864	11552623	8845578		50.9785	98.197	98.5672	98.3257	75.1289	76.3691	79.5423	92.9719	96.5196	92.2908
		51.1727	10247749	10917699	8535198	12081893	8327430	9031056	13946063	11595348	8916515		51.1727	97.4912	97.8529	97.6545	78.5291	79.7548	82.8264	94.5892	97.5337	94.2004
		51.3668	10214123	10885950	8502220	12317431	8475334	9144963	14018047	11622473	8977652		51.3668	96.5885	97.108	96.7091	81.9004	82.9069	85.3047	95.9092	98.1775	95.8461
		51.561	10163770	10847087	8470320	12531235	8617941	9277346	14087735	11663555	9012807		51.561	95.2367	96.1962	95.7945	84.9605	85.9461	88.185	97.187	99.1526	96.7925
		51.7552	10131462	10795563	8439840	12707159	8739361	9397039	14132799	11674563	9056812		51.7552	94.3693	94.9873	94.9206	87.4785	88.5338	90.7892	98.0133	99.4139	97.9771
		51.9494	10095909	10756067	8403405	12907343	8853404	9492798	14178093	11695344	9081216		51.9494	93.4148	94.0606	93.876	90.3437	90.9642	92.8727	98.8439	99.9071	98.634
		52.1436	10038784	10722685	8363426	13060125	8950950	9576736	14205738	11699257	9113827		52.1436	91.8812	93.2774	92.7298	92.5305	93.0431	94.699	99.3508	100	99.5119
		52.3377	10002640	10655072	8.34111e+06	13161245	9041066	9652418	14227241	11688424	9115172		52.3377	90.9109	91.691	92.0899	93.9778	94.9637	96.3456	99.7451	99.7429	99.5481
		52.5319	9960430	10610654	8302077	13308141	9108512	9713618	14241142	11685468	9120783		52.5319	89.7777	90.6489	90.9709	96.0803	96.401	97.6771	100	99.6727	99.6991
		52.7261	9905306	10563961	8.26578e+06	13400275	9159414	9762124	14232475	11661367	9131960		52.7261	88.2978	89.5533	89.9303	97.399	97.4859	98.7325	99.8411	99.1007	100
		52.9203	9862763	10522003	8221113	13477012	9210577	9790553	14232370	11667828	9123912		52.9203	87.1556	88.5689	88.6496	98.4973	98.5762	99.351	99.8392	99.254	99.7834
		53.1144	9812693	10478016	8.19093e+06	13522750	9242370	9809909	14203522	11628067	9110085		53.1144	85.8114	87.5368	87.7842	99.152	99.2538	99.7722	99.3102	98.3103	99.4111
		53.3086	9767796	10411581	8158205	13553358	9258728	9820380	14200958	11575977	9094558		53.3086	84.6061	85.9781	86.8461	99.5901	99.6024	100	99.2632	97.0739	98.9932
		53.5028	9729644	10369458	8104041	13566481	9274157	9815166	14160676	11538428	9075372		53.5028	83.5818	84.9898	85.2932	99.7779	99.9312	99.8866	98.5245	96.1827	98.4767
		53.697	9674258	10316096	8.07137e+06	13581999	9277384	9806887	14117332	11495581	9045730		53.697	82.0949	83.7378	84.3564	100	100	99.7064	97.7297	95.1657	97.6787
		53.8912	9628746	10265905	8040138	13559376	9268001	9792029	14076725	11464489	9010789		53.8912	80.873	82.5602	83.461	99.6762	99.8	99.3832	96.9851	94.4277	96.7382
		54.0853	9569789	10217079	7.99543e+06	13554161	9251849	9782730	14027290	11408777	8975310		54.0853	79.2902	81.4146	82.1793	99.6016	99.4558	99.1808	96.0787	93.1054	95.7831
		54.2795	9515370	10149507	7.94927e+06	13537009	9216359	9726866	13951575	11358018	8936067		54.2795	77.8293	79.8292	80.8557	99.3561	98.6995	97.9654	94.6903	91.9006	94.7267
		54.4737	9469274	10108435	7912320	13482152	9191564	9688376	13903012	11282844	8899085		54.4737	76.5917	78.8655	79.7965	98.5709	98.171	97.1279	93.7998	90.1163	93.7311
		54.6679	9423625	10050959	7869480	13427547	9151854	9655268	13839018	11232300	8851523		54.6679	75.3662	77.517	78.5682	97.7893	97.3247	96.4076	92.6264	88.9167	92.4508
		54.8621	9369488	9990822	7.81944e+06	13365073	9100787	9595148	13780243	11172376	8807488		54.8621	73.9128	76.106	77.1337	96.8952	96.2364	95.0995	91.5486	87.4944	91.2654
		55.0562	9313909	9948785	7.7971e+06	13327502	9084553	9564669	13700995	11124843	8762468		55.0562	72.4207	75.1197	76.4929	96.3574	95.8904	94.4364	90.0955	86.3661	90.0535
		55.2504	9277189	9895173	7758412	13271912	9032805	9499878	13650516	11040100	8711192		55.2504	71.4349	73.8618	75.3839	95.5618	94.7876	93.0267	89.1699	84.3548	88.6732
		55.4446	9219358	9835062	7711885	13194779	8980458	9459716	13577211	10984300	8675207		55.4446	69.8823	72.4515	74.0499	94.4578	93.672	92.1529	87.8257	83.0303	87.7045
		55.6388	9177122	9786719	7.67984e+06	13124518	8946988	9418463	13507080	10943432	8621861		55.6388	68.7484	71.3172	73.1311	93.4521	92.9587	91.2553	86.5397	82.0603	86.2684
		55.833	9115948	9741537	7630894	13060517	8890279	9360878	13440699	10869351	8578237		55.833	67.1061	70.2571	71.7279	92.5361	91.7501	90.0025	85.3225	80.302	85.0941
		56.0271	9070215	9696990	7610944	12981006	8843743	9309973	13387501	10799261	8529118		56.0271	65.8783	69.2119	71.1559	91.398	90.7584	88.8949	84.347	78.6384	83.7719
		56.2213	9026007	9626631	7.54936e+06	12919781	8803374	9253309	13289236	10757483	8483131		56.2213	64.6915	67.5611	69.3903	90.5217	89.898	87.662	82.5452	77.6468	82.5339
		56.4155	8977926	9589196	7514547	12867733	8747451	9201363	13239728	10706282	8427510		56.4155	63.4007	66.6828	68.3922	89.7768	88.7062	86.5318	81.6374	76.4315	81.0366
		56.6097	8927077	9536269	7.4811e+06	12820381	8704433	9150939	13177682	10653418	8389734		56.6097	62.0355	65.441	67.4333	89.099	87.7894	85.4347	80.4997	75.1768	80.0197
		56.8039	8883829	9492624	7448052	12734297	8655747	9082138	13116049	10581305	8330557		56.8039	60.8745	64.417	66.4858	87.8669	86.7518	83.9378	79.3695	73.4651	78.4267
		56.998	8843968	9439309	7.40306e+06	12677262	8608648	9046541	13064690	10538426	8.30161e+06		56.998	59.8043	63.1661	65.1957	87.0506	85.7481	83.1633	78.4278	72.4474	77.6474
		57.1922	8790762	9390759	7368071	12599829	8567527	8987969	12985795	10469328	8.26056e+06		57.1922	58.3759	62.027	64.1927	85.9423	84.8717	81.8889	76.9811	70.8073	76.5425
		57.3864	8740741	9350733	7343503	12557897	8514263	8941472	12942926	10416167	8.21274e+06		57.3864	57.033	61.0879	63.4883	85.3421	83.7366	80.8773	76.195	69.5456	75.2553
		57.5806	8707238	9308358	7298138	12485047	8458029	8891470	12885896	10371540	8.16976e+06		57.5806	56.1336	60.0936	62.1877	84.2994	82.5381	79.7894	75.1493	68.4863	74.098
		57.7747	8658614	9248336	7.26425e+06	12409058	8420343	8845251	12801081	10307561	8129291		57.7747	54.8282	58.6854	61.2161	83.2118	81.735	78.7838	73.594	66.9678	73.0088
		57.9689	8617468	9216940	7226406	12362626	8386450	8794740	12741105	10241864	8076445		57.9689	53.7236	57.9487	60.1311	82.5472	81.0126	77.6848	72.4943	65.4084	71.5862
		58.1631	8573871	9177987	7.19081e+06	12282819	8332427	8735663	12670051	10196188	8.05152e+06		58.1631	52.5531	57.0348	59.1107	81.405	79.8613	76.3994	71.1914	64.3243	70.9153
		58.3573	8526655	9120300	7.1602e+06	12216903	8283101	8702368	12609291	10153262	8007044		58.3573	51.2855	55.6813	58.2329	80.4615	78.8101	75.675	70.0772	63.3054	69.7179
		58.5515	8477447	9070906	7.13682e+06	12175386	8247846	8659771	12550888	10098275	7947648		58.5515	49.9644	54.5224	57.5628	79.8673	78.0587	74.7482	69.0063	62.0003	68.119
		58.7456	8434990	9024278	7.08138e+06	12098338	8.2032e+06	8597812	12493505	10060294	7.90731e+06		58.7456	48.8246	53.4284	55.9731	78.7645	77.1073	73.4002	67.9541	61.0988	67.0332
		58.9398	8.37917e+06	8985206	7057104	12045010	8.15895e+06	8546059	12448533	9982673	7.87107e+06		58.9398	47.326	52.5117	55.2772	78.0012	76.1642	72.2741	67.1295	59.2565	66.0576
		59.134	8336237	8933414	7.00705e+06	11970174	8113636	8497050	12371037	9938698	7.83542e+06		59.134	46.1734	51.2965	53.8422	76.9301	75.1985	71.2078	65.7085	58.2127	65.0981
		59.3282	8.28424e+06	8875361	6.97654e+06	11911614	8.059e+06	8441231	12293715	9877473	7782651		59.3282	44.7775	49.9344	52.9673	76.0919	74.0341	69.9934	64.2906	56.7595	63.6774
		59.5224	8225835	8847724	6938802	11835100	8017068	8398978	12249328	9821483	7.73139e+06		59.5224	43.2095	49.286	51.8854	74.9968	73.1405	69.0741	63.4767	55.4306	62.2976
		59.7165	8175886	8794548	6.89537e+06	11760225	7970355	8346345	12194473	9776489	7.70694e+06		59.7165	41.8685	48.0383	50.6402	73.9251	72.1449	67.9289	62.4709	54.3626	61.6394
		59.9107	8118956	8721447	6862049	11691929	7917635	8302459	12108983	9716236	7658805		59.9107	40.3401	46.3232	49.6849	72.9476	71.0214	66.9741	60.9033	52.9325	60.3436
		60.1049	8076628	8675067	6.82877e+06	11643695	7867466	8.23942e+06	12063501	9662418	7.61518e+06		60.1049	39.2038	45.235	48.7309	72.2572	69.9522	65.6024	60.0693	51.6551	59.1692
		60.2991	8.01417e+06	8623432	6.77917e+06	11556929	7.81433e+06	8205511	11993411	9620705	7579075		60.2991	37.5269	44.0235	47.3089	71.0154	68.8198	64.8647	58.784	50.6651	58.1973
		60.4933	7.96481e+06	8582149	6735071	11512340	7.77766e+06	8161616	11914778	9559921	7.54276e+06		60.4933	36.2019	43.0549	46.0444	70.3772	68.0382	63.9097	57.3422	49.2224	57.2197
		60.6874	7.91182e+06	8527071	6.69144e+06	11448451	7.73556e+06	8.11304e+06	11863076	9512849	7486957		60.6874	34.7793	41.7626	44.7934	69.4627	67.1411	62.8527	56.3941	48.1051	55.7175
		60.8816	7853346	8469876	6.65373e+06	11380433	7687372	8064814	11796187	9461696	7447752		60.8816	33.2094	40.4207	43.7123	68.4892	66.1141	61.8035	55.1676	46.891	54.6621
		61.0758	7790735	8413286	6.60261e+06	11304075	7646450	8007879	11742233	9391307	7408040		61.0758	31.5285	39.0929	42.2467	67.3963	65.2419	60.5648	54.1783	45.2203	53.5931
		61.27	7738241	8353300	6565059	11238096	7591009	7.95252e+06	11667771	9327662	7.35758e+06		61.27	30.1192	37.6855	41.1701	66.4519	64.0604	59.3604	52.8129	43.7096	52.2348
		61.4642	7.69062e+06	8.31383e+06	6520289	11171631	7552535	7.90687e+06	11581989	9296899	7.31274e+06		61.4642	28.8406	36.7594	39.8866	65.5006	63.2405	58.367	51.2399	42.9795	51.0277
		61.6583	7.62003e+06	8.24052e+06	6.48675e+06	11101960	7488504	7846340	11513887	9239844	7.26554e+06		61.6583	26.9456	35.0393	38.9249	64.5034	61.8758	57.0501	49.9912	41.6253	49.7572
		61.8525	7.56745e+06	8183907	6442881	11028308	7438044	7.78626e+06	11440957	9177353	7214998		61.8525	25.5341	33.7111	37.6673	63.4493	60.8005	55.7429	48.6539	40.142	48.3965
		62.0467	7506189	8.13088e+06	6377077	10950555	7.39656e+06	7.73651e+06	11387438	9116137	7.16458e+06		62.0467	23.8894	32.4671	35.7806	62.3364	59.9163	54.6604	47.6725	38.689	47.0394
		62.2409	7.45002e+06	8.05799e+06	6.33042e+06	10877979	7341899	7685039	11285847	9051909	7118603		62.2409	22.3814	30.7567	34.4428	61.2976	58.7514	53.5406	45.8097	37.1646	45.8017
		62.4351	7391733	8.0066e+06	6.28732e+06	10809916	7.29237e+06	7.6312e+06	11253279	8980324	7.07325e+06		62.4351	20.8166	29.5511	33.2072	60.3234	57.6959	52.3692	45.2125	35.4655	44.5808
		62.6292	7.33076e+06	7.952e+06	6251474	10730231	7.23522e+06	7576506	11159373	8935698	7026767		62.6292	19.1798	28.2701	32.1796	59.1829	56.4778	51.1792	43.4905	34.4063	43.3295
		62.8234	7274079	7.90004e+06	6.21273e+06	10660545	7.18144e+06	7.51886e+06	11113932	8865242	6971846		62.8234	17.658	27.0509	31.0689	58.1855	55.3318	49.9249	42.6573	32.734	41.851
		63.0176	7.22304e+06	7.8348e+06	6.16761e+06	10581392	7.13007e+06	7.45784e+06	11015566	8796766	6919665		63.0176	16.2877	25.5202	29.7751	57.0526	54.237	48.5975	40.8536	31.1087	40.4464
		63.2118	7163541	7792576	6.12025e+06	10495177	7078018	7417061	10943781	8751306	6.87951e+06		63.2118	14.6904	24.5295	28.4173	55.8186	53.1277	47.7101	39.5373	30.0297	39.3655
		63.406	7.10831e+06	7735832	6.0613e+06	10434696	7.02878e+06	7347795	10865659	8684977	6822905		63.406	13.2076	23.1981	26.7273	54.953	52.0784	46.2031	38.1048	28.4554	37.8416
		63.6001	7.04067e+06	7670579	6.0256e+06	10357872	6986464	7306301	10812884	8628143	6772910		63.6001	11.3917	21.6671	25.7038	53.8534	51.1765	45.3003	37.1371	27.1064	36.4958
		63.7943	6990023	7.61462e+06	5.98108e+06	10278617	6930613	7238714	10735712	8565886	6.72944e+06		63.7943	10.032	20.3543	24.4273	52.719	49.9862	43.8298	35.722	25.6287	35.3257
		63.9885	6934512	7553544	5.93268e+06	10209994	6.87658e+06	7189576	10661501	8499330	6677842		63.9885	8.54172	18.9212	23.0398	51.7368	48.8347	42.7607	34.3612	24.049	33.9366
		64.1827	6.87557e+06	7504046	5898959	10124902	6.82424e+06	7127800	10583474	8437640	6634208		64.1827	6.9592	17.7598	22.0729	50.5189	47.7193	41.4166	32.9305	22.5848	32.762
		64.3768	6.82394e+06	7.4439e+06	5.85383e+06	10062893	6767756	7082880	10507809	8378006	6.57695e+06		64.3768	5.57311	16.3486	20.779	49.6314	46.5154	40.4392	31.543	21.1693	31.2206
		64.571	6762557	7.38493e+06	5.80794e+06	9979665	6718857	7023728	10434974	8316614	6.51997e+06		64.571	3.9253	14.9651	19.4634	48.4401	45.4733	39.1523	30.2075	19.7122	29.6867
		64.7652	6.70086e+06	7325383	5767128	9900672	6673863	6.98729e+06	10362828	8258681	6.48905e+06		64.7652	2.26906	13.5679	18.2932	47.3095	44.5144	38.3595	28.8845	18.3371	28.8546
		64.9594	6.65312e+06	7.27048e+06	5720021	9830807	6626496	6.91447e+06	10290198	8196869	6.43481e+06		64.9594	0.987395	12.2797	16.9427	46.3096	43.5049	36.775	27.5528	16.87	27.3944
		65.1536	6.59453e+06	7210359	5.67525e+06	9761659	6579688	6.86532e+06	10213134	8.13284e+06	6.37543e+06		65.1536	-0.585661	10.8692	15.6589	45.3198	42.5074	35.7058	26.1397	15.3503	25.7958
		65.3477	6535739	7150283	5630623	9691218	6.52542e+06	6812877	10142892	8073644	6.32901e+06		65.3477	-2.16402	9.45965	14.3796	44.3116	41.3509	34.5647	24.8516	13.9452	24.5462
		65.5419	6.48184e+06	7.09679e+06	5.58318e+06	9608972	6.4778e+06	6.74657e+06	10072119	8005136	6279894		65.5419	-3.61115	8.20463	13.0194	43.1345	40.336	33.1221	23.5539	12.3192	23.2241
		65.7361	6.42345e+06	7.03329e+06	5538284	9531906	6431662	6.69987e+06	9998885	7951755	6240766		65.7361	-5.17865	6.71461	11.7322	42.0314	39.3527	32.1059	22.211	11.0522	22.1708
		65.9303	6.36146e+06	6.97766e+06	5.49176e+06	9460765	6375176	6.65932e+06	9926164	7.8949e+06	6197004		65.9303	-6.8428	5.40946	10.3982	41.0132	38.1489	31.2236	20.8776	9.70268	20.9928
		66.1245	6308719	6917136	5448652	9397581	6.33017e+06	6.60827e+06	9852070	7830780	6.1322e+06		66.1245	-8.25876	3.98942	9.16244	40.1088	37.1898	30.113	19.5189	8.18079	19.2482
		66.3186	6263214	6860518	5.4023e+06	9330038	6.28221e+06	6.55308e+06	9782760	7.7764e+06	6099935		66.3186	-9.48042	2.66102	7.83362	39.1421	36.1677	28.9121	18.248	6.89005	18.3797
		66.5128	6203015	6815936	5.35952e+06	9254081	6.22981e+06	6.50208e+06	9704827	7.71175e+06	6057558		66.5128	-11.0966	1.61501	6.60705	38.0549	35.0509	27.8025	16.819	5.3555	17.239
		66.707	6.15148e+06	6.75331e+06	5.3154e+06	9177563	6187407	6450016	9627476	7.66362e+06	6002590		66.707	-12.4801	0.145632	5.34217	36.9597	34.1472	26.6698	15.4006	4.21329	15.7593
		66.9012	6.09513e+06	6695009	5269142	9117672	6140335	6403069	9578598	7607180	5.96634e+06		66.9012	-13.993	-1.22225	4.01584	36.1025	33.144	25.6484	14.5044	2.87359	14.7834
		67.0954	6041245	6644954	5.22686e+06	9052263	6102983	6351858	9498692	7.55755e+06	5.92486e+06		67.0954	-15.4396	-2.39667	2.80354	35.1663	32.348	24.5341	13.0391	1.69553	13.6667
		67.2895	5995537	6590527	5189236	8979769	6.05743e+06	6.3078e+06	9441782	7501627	5879713		67.2895	-16.6667	-3.67366	1.72492	34.1287	31.3771	23.5755	11.9956	0.368264	12.4515
		67.4837	5933872	6.54366e+06	5142963	8919670	6011821	6259547	9378979	7.44934e+06	5839794		67.4837	-18.3222	-4.77323	0.398259	33.2685	30.4051	22.5257	10.844	-0.872816	11.3769
		67.6779	5.89795e+06	6.48837e+06	5.10565e+06	8850802	5.97002e+06	6211278	9312273	7.39904e+06	5.79905e+06		67.6779	-19.2865	-6.07047	-0.671644	32.2828	29.5143	21.4755	9.62084	-2.0666	10.28
		67.8721	5.85413e+06	6440116	5.06408e+06	8797873	5929192	6168156	9246378	7343881	5.76338e+06		67.8721	-20.4631	-7.20269	-1.86332	31.5253	28.6442	20.5373	8.41254	-3.37587	9.3198
		68.0663	5.7987e+06	6398822	5021621	8734457	5.88681e+06	6123538	9193434	7296271	5717499		68.0663	-21.9511	-8.17156	-3.08065	30.6176	27.741	19.5665	7.44173	-4.50591	8.08478
		68.2604	5754815	6350080	4989343	8667987	5.84394e+06	6081407	9134120	7.24579e+06	5.67801e+06		68.2604	-23.1293	-9.31517	-4.00607	29.6662	26.8273	18.6498	6.3541	-5.70398	7.02186
		68.4546	5700750	6302125	4.95275e+06	8606305	5802259	6034797	9071804	7.19633e+06	5638829		68.4546	-24.5807	-10.4403	-5.05527	28.7834	25.939	17.6357	5.21143	-6.87802	5.96703
		68.6488	5.66456e+06	6.25579e+06	4.91134e+06	8549580	5.76296e+06	5990168	9008665	7.14011e+06	5601331		68.6488	-25.5522	-11.5274	-6.24253	27.9715	25.1015	16.6647	4.05367	-8.21251	4.95761
		68.843	5.6214e+06	6206739	4.87812e+06	8489895	5.71844e+06	5.94535e+06	8947124	7103671	5.55603e+06		68.843	-26.7109	-12.6783	-7.19493	27.1172	24.1527	15.6897	2.92522	-9.07732	3.73804
		69.0372	5.56781e+06	6161699	4.84387e+06	8424025	5.6755e+06	5.90316e+06	8880869	7050466	5.52099e+06		69.0372	-28.1498	-13.7351	-8.17692	26.1744	23.2375	14.7716	1.71032	-10.3401	2.79484
		69.2313	5530540	6118475	4.8074e+06	8369329	5639708	5.84926e+06	8827094	7002213	5.47811e+06		69.2313	-29.1503	-14.7492	-9.22238	25.3916	22.4748	13.599	0.724263	-11.4854	1.64067
		69.4255	5.48527e+06	6.07078e+06	4769960	8301999	5.59876e+06	5.81734e+06	8766039	6.95506e+06	5443824		69.4255	-30.3657	-15.8683	-10.2958	24.4279	21.602	12.9044	-0.395284	-12.6046	0.717617
		69.6197	5435368	6024224	4.73447e+06	8.25069e+06	5561832	5773007	8707129	6.9088e+06	5403064		69.6197	-31.7054	-16.9606	-11.3133	23.6935	20.8151	11.9399	-1.4755	-13.7026	-0.379617
		69.8139	5.39607e+06	5979435	4699243	8.17745e+06	5.52044e+06	5727043	8654541	6.85856e+06	5.36261e+06		69.8139	-32.7604	-18.0115	-12.3233	22.6453	19.933	10.9398	-2.43979	-14.8951	-1.46871
		70.0081	5347175	5932442	4664488	8.11307e+06	5482319	5693163	8589355	6.81251e+06	5.32401e+06		70.0081	-34.073	-19.114	-13.3197	21.7237	19.1205	10.2027	-3.63508	-15.988	-2.50772
		70.2022	5.30415e+06	5886062	4625403	8055927	5.44282e+06	5645212	8527072	6759203	5285094		70.2022	-35.228	-20.2022	-14.4403	20.9059	18.2787	9.15939	-4.77715	-17.2533	-3.5553
		70.3964	5.26115e+06	5.84152e+06	4594253	8008806	5404692	5599338	8474188	6714068	5245733		70.3964	-36.3824	-21.2472	-15.3334	20.2314	17.4662	8.16129	-5.74687	-18.3246	-4.61487
		70.5906	5216818	5797453	4556405	7.94028e+06	5362441	5559191	8410405	6662964	5.2117e+06		70.5906	-37.5727	-22.2812	-16.4185	19.2506	16.5657	7.2878	-6.91644	-19.5376	-5.53109
		70.7848	5168957	5751552	4.52202e+06	7885873	5.32293e+06	5.51381e+06	8357643	6612179	5171902		70.7848	-38.8576	-23.3582	-17.4043	18.4719	15.7237	6.30051	-7.88392	-20.743	-6.60236
		70.9789	5136631	5.70838e+06	4.49167e+06	7822393	5.28699e+06	5476347	8.29326e+06	6.56937e+06	5.13425e+06		70.9789	-39.7255	-24.3712	-18.2744	17.5633	14.9577	5.48533	-9.06453	-21.759	-7.61602
		71.1731	5.08868e+06	5.66062e+06	4.45269e+06	7764362	5.24375e+06	5.42969e+06	8234686	6.51557e+06	5087803		71.1731	-41.0127	-25.4918	-19.3921	16.7327	14.0362	4.4701	-10.1385	-23.0361	-8.86625
		71.3673	5049574	5.62302e+06	4.41869e+06	7.70853e+06	5211710	5.38833e+06	8178771	6.47715e+06	5056116		71.3673	-42.0627	-26.3739	-20.3668	15.9336	13.3534	3.57041	-11.1638	-23.9479	-9.71925
		71.5615	5001486	5.56693e+06	4.38413e+06	7.6475e+06	5168237	5.34353e+06	8115001	6.42347e+06	5018527		71.5615	-43.3537	-27.6898	-21.3577	15.0601	12.4269	2.59558	-12.3332	-25.2221	-10.7311
		71.7557	4960701	5.53161e+06	4.35192e+06	7.59516e+06	5129417	5305440	8059973	6.3826e+06	4.98475e+06		71.7557	-44.4486	-28.5187	-22.281	14.3109	11.5996	1.76685	-13.3422	-26.1921	-11.6403
		71.9498	4.92383e+06	5490059	4.31347e+06	7529091	5.09394e+06	5260897	8010634	6.33401e+06	4.94473e+06		71.9498	-45.4383	-29.4935	-23.3835	13.3653	10.8436	0.797712	-14.2469	-27.3455	-12.7176
		72.144	4.8777e+06	5443069	4.28073e+06	7.47841e+06	5051987	5.21855e+06	7.94509e+06	6.2894e+06	4905998		72.144	-46.6769	-30.596	-24.3221	12.64	9.94941	-0.123723	-15.4488	-28.4042	-13.7603
		72.3382	4834219	5.39598e+06	4.24642e+06	7417739	5.01661e+06	5178834	7888451	6.24171e+06	4.87195e+06		72.3382	-47.8442	-31.7008	-25.3059	11.7716	9.19554	-0.987762	-16.4873	-29.5361	-14.677
		72.5324	4795497	5.35298e+06	4212532	7362530	4.98064e+06	5.13938e+06	7.82621e+06	6194826	4831082		72.5324	-48.8838	-32.7097	-26.2774	10.9814	8.42885	-1.84627	-17.6286	-30.649	-15.777
		72.7266	4754108	5.31299e+06	4.17829e+06	7.29728e+06	4938965	5.09975e+06	7781409	6.15068e+06	4794533		72.7266	-49.9949	-33.648	-27.2592	10.0475	7.54071	-2.70848	-18.4501	-31.6968	-16.7609
		72.9207	4713618	5267042	4.14411e+06	7243488	4904758	5.05669e+06	7720985	6103929	4756052		72.9207	-51.082	-34.726	-28.239	9.27752	6.8117	-3.6453	-19.5581	-32.8064	-17.7968
		73.1149	4668373	5226008	4.11133e+06	7.18564e+06	4.86474e+06	5014202	7.65411e+06	6.05325e+06	4.72007e+06		73.1149	-52.2966	-35.6888	-29.1788	8.44952	5.95884	-4.56972	-20.7844	-34.0092	-18.7653
		73.3091	4.6277e+06	5.18072e+06	4.07623e+06	7132316	4.82786e+06	4.97559e+06	7604974	6.01013e+06	4.6826e+06		73.3091	-53.3886	-36.7514	-30.1853	7.68632	5.17284	-5.40972	-21.6854	-35.0327	-19.7741
		73.5033	4587096	5.1365e+06	4.04385e+06	7.07498e+06	4787796	4937055	7543703	5970578	4647007		73.5033	-54.4787	-37.7889	-31.1137	6.86571	4.31904	-6.24823	-22.8089	-35.9715	-20.7322
		73.6975	4545819	5.09141e+06	4.01005e+06	7.01785e+06	4.7579e+06	4.89604e+06	7.49079e+06	5918919	4.61271e+06		73.6975	-55.5868	-38.8467	-32.0826	6.04803	3.68193	-7.14056	-23.7791	-37.1977	-21.6554
		73.8916	4501652	5051465	3.9757e+06	6959088	4.71637e+06	4854152	7436748	5.87296e+06	4.57236e+06		73.8916	-56.7726	-39.784	-33.0675	5.20693	2.79679	-8.05198	-24.7701	-38.2886	-22.7416
		74.0858	4.4628e+06	5.00727e+06	3943752	6902485	4679732	4814789	7377928	5828495	4538408		74.0858	-57.8156	-40.821	-33.9834	4.39677	2.01601	-8.90842	-25.8486	-39.3439	-23.6556
		74.28	4421671	4965021	3.9079e+06	6847138	4.63994e+06	4.77712e+06	7.32439e+06	5781899	4.49955e+06		74.28	-58.9198	-41.8122	-35.0113	3.6046	1.16798	-9.72809	-26.8303	-40.4499	-24.7015
		74.4742	4380833	4.91854e+06	3.87656e+06	6.78946e+06	4605940	4735021	7.2646e+06	5.74087e+06	4.4641e+06		74.4742	-60.0162	-42.9029	-35.9098	2.77911	0.44337	-10.644	-27.9267	-41.4238	-25.6559
		74.6684	4338631	4878238	3844306	6735392	4.56663e+06	4695524	7207203	5691071	4427855		74.6684	-61.1491	-43.8484	-36.8346	2.00519	-0.394427	-11.5033	-28.9792	-42.6057	-26.6317
		74.8625	4303257	4.83288e+06	3.81255e+06	6677133	4.53326e+06	4658130	7.15598e+06	5.65284e+06	4394527		74.8625	-62.0988	-44.9127	-37.7451	1.17133	-1.10558	-12.3169	-29.9185	-43.5132	-27.5288
		75.0567	4263764	4.79369e+06	3.78147e+06	6.63192e+06	4.49644e+06	4618392	7.10106e+06	5612379	4364483		75.0567	-63.1591	-45.8321	-38.6362	0.524253	-1.89034	-13.1815	-30.9255	-44.4735	-28.3376
		75.2509	4219573	4.75538e+06	3.74685e+06	6.57125e+06	4465202	4.57712e+06	7048425	5565894	4326872		75.2509	-64.3455	-46.7309	-39.6285	-0.344211	-2.556	-14.0794	-31.8906	-45.5768	-29.3501
		75.4451	4.18102e+06	4708059	3715268	6.52446e+06	4.4235e+06	4544201	6989175	5.51586e+06	4.29316e+06		75.4451	-65.3805	-47.8412	-40.5341	-1.01387	-3.44476	-14.7957	-32.9771	-46.7644	-30.2576
		75.6393	4.14424e+06	4.67081e+06	3.68414e+06	6.46725e+06	4.38687e+06	4501966	6.93562e+06	5478899	4.25874e+06		75.6393	-66.368	-48.7151	-41.4265	-1.83271	-4.22547	-15.7146	-33.9591	-47.6417	-31.1841
		75.8334	4102977	4632435	3.65117e+06	6411720	4355323	4463917	6881288	5.43573e+06	4224473		75.8334	-67.4757	-49.6155	-42.3719	-2.6275	-4.89772	-16.5425	-34.9554	-48.6662	-32.1066
		76.0276	4.06925e+06	4586962	3.62311e+06	6.36093e+06	4.32287e+06	4424599	6.82161e+06	5391584	4187825		76.0276	-68.3812	-50.6824	-43.1762	-3.35444	-5.58936	-17.3979	-36.0496	-49.7141	-33.0931
		76.2218	4.02838e+06	4544471	3.59001e+06	6308367	4.28326e+06	4385448	6.77965e+06	5352635	4.15427e+06		76.2218	-69.4783	-51.6794	-44.1252	-4.10678	-6.43352	-18.2497	-36.8192	-50.6386	-33.9965
		76.416	3.99094e+06	4506566	3.55667e+06	6.25748e+06	4251833	4.34795e+06	6723551	5306444	4.12114e+06		76.416	-70.4835	-52.5687	-45.0813	-4.83506	-7.10327	-19.0656	-37.8478	-51.7349	-34.8883
		76.6102	3.95064e+06	4469405	3.52348e+06	6208536	4213882	4.31493e+06	6.67056e+06	5261541	4.08913e+06		76.6102	-71.5655	-53.4406	-46.0327	-5.53565	-7.91207	-19.7841	-38.8195	-52.8007	-35.75
		76.8043	3.91659e+06	4429104	3.49535e+06	6.1489e+06	4.18078e+06	4.27701e+06	6621138	5222987	4.0575e+06		76.8043	-72.4796	-54.3862	-46.8393	-6.38928	-8.61763	-20.6091	-39.7257	-53.7158	-36.6015
		76.9985	3.87682e+06	4.39078e+06	3.46611e+06	6091827	4.14514e+06	4236782	6562675	5.18003e+06	4020787		76.9985	-73.5472	-55.2853	-47.6774	-7.2061	-9.37704	-21.4843	-40.7977	-54.7354	-37.5897
		77.1927	3841307	4.34578e+06	3.43349e+06	6050800	4.11156e+06	4198705	6.5067e+06	5.14129e+06	3.99085e+06		77.1927	-74.5006	-56.3413	-48.6129	-7.79331	-10.0928	-22.3128	-41.8241	-55.6549	-38.3956
		77.3869	3.80734e+06	4.30641e+06	3402418	5994650	4074784	4.16259e+06	6.45632e+06	5099238	3.95653e+06		77.3869	-75.4125	-57.265	-49.5036	-8.59698	-10.8765	-23.0986	-42.7479	-56.653	-39.3193
		77.581	3765860	4.27221e+06	3.37311e+06	5939231	4049863	4.12567e+06	6.41069e+06	5.05403e+06	3.92399e+06		77.581	-76.5262	-58.0672	-50.3438	-9.39019	-11.4076	-23.9018	-43.5846	-57.7259	-40.1953
		77.7752	3.72678e+06	4234826	3.34209e+06	5895850	4.01044e+06	4.08884e+06	6358079	5.01728e+06	3.89027e+06		77.7752	-77.5754	-58.9445	-51.2334	-10.0111	-12.2478	-24.7031	-44.5493	-58.5983	-41.1031
		77.9694	3.69025e+06	4191471	3.31231e+06	5844271	3.98172e+06	4.04938e+06	6315728	4980102	3.86005e+06		77.9694	-78.5561	-59.9617	-52.0871	-10.7493	-12.8599	-25.5616	-45.3259	-59.4807	-41.9167
		78.1636	3656438	4.15094e+06	3.28142e+06	5.79544e+06	3942880	4.01861e+06	6256219	4.93743e+06	3.82329e+06		78.1636	-79.4638	-60.9125	-52.9727	-11.4482	-13.6876	-26.2311	-46.4171	-60.4936	-42.906
		78.3578	3620249	4112627	3.25321e+06	5743067	3.9142e+06	3978581	6204093	4.89505e+06	3.79525e+06		78.3578	-80.4353	-61.8116	-53.7814	-12.1979	-14.2987	-27.1021	-47.3729	-61.4995	-43.6609
		78.5519	3.58455e+06	4.0714e+06	3.22385e+06	5.69331e+06	3879490	3.94492e+06	6.15442e+06	4.85953e+06	3.76233e+06		78.5519	-81.3936	-62.7789	-54.6231	-12.91	-15.0385	-27.8345	-48.2838	-62.3424	-44.5471
		78.7461	3545919	4.03463e+06	3.19324e+06	5.64554e+06	3847555	3.90863e+06	6103781	4.81458e+06	3730199		78.7461	-82.4308	-63.6415	-55.5007	-13.5937	-15.7191	-28.6239	-49.2123	-63.4094	-45.4121
		78.9403	3.50996e+06	3.9966e+06	3.16518e+06	5595915	3.81485e+06	3.87302e+06	6057248	4.77858e+06	3.69874e+06		78.9403	-83.3963	-64.5338	-56.3052	-14.304	-16.4162	-29.3989	-50.0656	-64.2638	-46.2589
		79.1345	3.47715e+06	3.96e+06	3.13301e+06	5.54485e+06	3.78019e+06	3.84002e+06	6.00902e+06	4734650	3.66579e+06		79.1345	-84.277	-65.3927	-57.2275	-15.0349	-17.1549	-30.1169	-50.9499	-65.3066	-47.1459
		79.3287	3.44127e+06	3925710	3.10625e+06	5500808	3.74813e+06	3802566	5954183	4.69675e+06	3.63188e+06		79.3287	-85.2403	-66.1971	-57.9948	-15.6653	-17.8381	-30.9317	-51.9554	-66.2062	-48.0589
		79.5228	3.40675e+06	3.88629e+06	3.07515e+06	5449173	3.71776e+06	3765630	5.90618e+06	4.65655e+06	3.6032e+06		79.5228	-86.1671	-67.1221	-58.8864	-16.4043	-18.4854	-31.7353	-52.8357	-67.1602	-48.8309
		79.717	3371124	3855046	3.04986e+06	5401826	3684821	3.7373e+06	5.8618e+06	4.61944e+06	3.57005e+06		79.717	-87.1235	-67.8551	-59.6114	-17.082	-19.1873	-32.3517	-53.6494	-68.041	-49.7234
		79.9112	3.33639e+06	3.81355e+06	3.02328e+06	5.35925e+06	3.65252e+06	3.70541e+06	5.80663e+06	4.57915e+06	3.53843e+06		79.9112	-88.0559	-68.8286	-60.3737	-17.6914	-19.8757	-33.0457	-54.6611	-68.9974	-50.5743
		80.1054	3301869	3776501	2.98977e+06	5.30807e+06	3618188	3.66571e+06	5754254	4.54313e+06	3.5103e+06		80.1054	-88.9828	-69.6979	-61.3343	-18.424	-20.6074	-33.9094	-55.6215	-69.8523	-51.3317
		80.2996	3.26776e+06	3.7446e+06	2.96311e+06	5.26241e+06	3586752	3.62765e+06	5715001	4507949	3.47953e+06		80.2996	-89.8984	-70.4464	-62.0986	-19.0775	-21.2773	-34.7375	-56.3412	-70.6874	-52.16
		80.4937	3.23791e+06	3.70783e+06	2.93515e+06	5.21384e+06	3.55714e+06	3.59839e+06	5.65913e+06	4473145	3.44441e+06		80.4937	-90.6998	-71.3092	-62.9003	-19.7726	-21.9084	-35.3739	-57.3658	-71.5135	-53.1055
		80.6879	3203439	3.67154e+06	2909804	5166267	3.52609e+06	3.56044e+06	5612776	4.43496e+06	3419398		80.6879	-91.6253	-72.1605	-63.627	-20.4535	-22.5701	-36.1997	-58.2157	-72.4198	-53.7787
		80.8821	3.17107e+06	3.63417e+06	2.88068e+06	5.12262e+06	3493184	3.52681e+06	5567940	4.39505e+06	3.38693e+06		80.8821	-92.4943	-73.0374	-64.4619	-21.0783	-23.2714	-36.9315	-59.0378	-73.3671	-54.6527
		81.0763	3.1372e+06	3601122	2850344	5069478	3461753	3.49095e+06	5527182	4.35576e+06	3.35515e+06		81.0763	-93.4035	-73.8128	-65.3317	-21.8389	-23.9413	-37.7117	-59.7852	-74.2995	-55.5082
		81.2705	3.10218e+06	3.56225e+06	2.82329e+06	5022962	3.43401e+06	3.45559e+06	5.48113e+06	4.32024e+06	3.32401e+06		81.2705	-94.3437	-74.7249	-66.1073	-22.5047	-24.5325	-38.481	-60.6296	-75.1427	-56.3465
		81.4646	3.07013e+06	3.53029e+06	2.79923e+06	4981461	3.40438e+06	3.42202e+06	5435665	4.28252e+06	3.29482e+06		81.4646	-95.2041	-75.4746	-66.7973	-23.0987	-25.164	-39.2114	-61.4633	-76.0379	-57.1322
		81.6588	3.03545e+06	3.49307e+06	2768593	4929448	3.37194e+06	3390103	5.38647e+06	4249591	3.26621e+06		81.6588	-96.1352	-76.3479	-67.6756	-23.8431	-25.8554	-39.9058	-62.3654	-76.8196	-57.9025
		81.853	3.00274e+06	3.45976e+06	2.74155e+06	4886418	3340214	3.35688e+06	5341247	4212542	3.23634e+06		81.853	-97.0134	-77.1295	-68.4508	-24.459	-26.5315	-40.6286	-63.1946	-77.6989	-58.7064
		82.0472	2.97141e+06	3.42588e+06	2.71637e+06	4844348	3315101	3.32576e+06	5.29482e+06	4179449	3.20489e+06		82.0472	-97.8544	-77.9245	-69.1727	-25.0611	-27.0667	-41.3057	-64.0459	-78.4844	-59.553
		82.2413	2937787	3.39391e+06	2.68897e+06	4.79644e+06	3.28322e+06	3291897	5246715	4139337	3174144		82.2413	-98.7572	-78.6744	-69.9584	-25.7469	-27.746	-42.0425	-64.928	-79.4365	-60.3808
		82.4355	2.90307e+06	3.35892e+06	2.66166e+06	4.75517e+06	3.24921e+06	3261205	5205133	4102615	3.14331e+06		82.4355	-99.6893	-79.4955	-70.7413	-26.3376	-28.471	-42.7103	-65.6905	-80.3081	-61.2107
		82.6297	2875041	3324716	2.63623e+06	4.70923e+06	3.22614e+06	3.22912e+06	5.15863e+06	4.07126e+06	3115208		82.6297	-100.442	-80.298	-71.4705	-26.9951	-28.9627	-43.4083	-66.5432	-81.0524	-61.9673
		82.8239	2.84577e+06	3293625	2610592	4664356	3.19137e+06	3.19748e+06	5108439	4.03462e+06	3.08592e+06		82.8239	-101.228	-81.0275	-72.2055	-27.6373	-29.7036	-44.0968	-67.4636	-81.922	-62.7556
		83.0181	2811390	3.26288e+06	2.58616e+06	4620930	3.15974e+06	3.16293e+06	5.06916e+06	4.00191e+06	3.05841e+06		83.0181	-102.151	-81.7487	-72.906	-28.2589	-30.3777	-44.8485	-68.1838	-82.6985	-63.4962
		83.2122	2.77749e+06	3.23087e+06	2.55851e+06	4572766	3.13378e+06	3.13134e+06	5020555	3.96272e+06	3.0322e+06		83.2122	-103.061	-82.4999	-73.6988	-28.9483	-30.931	-45.5358	-69.0751	-83.6286	-64.2018
		83.4064	2750424	3.19824e+06	2.53459e+06	4.52899e+06	3105467	3105876	4978458	3.93193e+06	3.00228e+06		83.4064	-103.787	-83.2655	-74.3846	-29.5749	-31.5343	-46.0898	-69.847	-84.3592	-65.0074
		83.6006	2.71785e+06	3.16481e+06	2.50827e+06	4.48985e+06	3.07949e+06	3.06955e+06	4.93449e+06	3.89907e+06	2.97447e+06		83.6006	-104.662	-84.0498	-75.1391	-30.135	-32.0879	-46.8802	-70.6533	-85.1394	-65.7559
		83.7948	2.68467e+06	3.13108e+06	2483708	4.45028e+06	3.04838e+06	3.03902e+06	4.88727e+06	3862557	2.94497e+06		83.7948	-105.553	-84.8413	-75.8433	-30.7014	-32.7509	-47.5444	-71.519	-86.0059	-66.55
		83.989	2.65585e+06	3.09927e+06	2.45626e+06	4401393	3.01701e+06	3.00337e+06	4846393	3.82873e+06	2.91403e+06		83.989	-106.326	-85.5875	-76.6302	-31.4011	-33.4195	-48.3201	-72.2686	-86.8087	-67.383
		84.1831	2.62496e+06	3.07114e+06	2.42748e+06	4.35833e+06	2.99003e+06	2971949	4.79617e+06	3.79601e+06	2885975		84.1831	-107.155	-86.2475	-77.4552	-32.0175	-33.9946	-49.0037	-73.1896	-87.5853	-68.1381
		84.3773	2599272	3.04009e+06	2.40504e+06	4.31251e+06	2.96785e+06	2.93793e+06	4757730	3.76246e+06	2.86237e+06		84.3773	-107.845	-86.9761	-78.0986	-32.6733	-34.4672	-49.7439	-73.8944	-88.3818	-68.7735
		84.5715	2.56567e+06	3.00996e+06	2.38037e+06	4.27258e+06	2.93844e+06	2.9098e+06	4.7091e+06	3728411	2832203		84.5715	-108.747	-87.683	-78.8059	-33.2448	-35.0941	-50.356	-74.786	-89.1899	-69.5856
		84.7657	2.53651e+06	2974265	2357050	4232766	2.9067e+06	2878272	4671035	3.69477e+06	2804912		84.7657	-109.53	-88.5205	-79.4746	-33.8147	-35.7703	-51.0419	-75.4841	-89.9885	-70.3203
		84.9599	2508030	2943005	2.33356e+06	4.18457e+06	2.8821e+06	2.84901e+06	4622058	3662704	2.77495e+06		84.9599	-110.295	-89.2539	-80.1482	-34.5045	-36.2947	-51.6786	-76.3822	-90.7495	-71.1269
		85.154	2.47946e+06	2917111	2.30909e+06	4.14258e+06	2.85602e+06	2.81873e+06	4579303	3.63638e+06	2.75191e+06		85.154	-111.062	-89.8614	-80.8497	-35.1055	-36.8506	-52.3374	-77.1662	-91.3743	-71.7471
		85.3482	2.45063e+06	2885593	2.28451e+06	4.10397e+06	2.82621e+06	2.7902e+06	4.53349e+06	3.59242e+06	2721832		85.3482	-111.836	-90.6009	-81.5543	-35.658	-37.4859	-52.9581	-78.0063	-92.4176	-72.5568
		85.5424	2.42364e+06	2.85415e+06	2.26194e+06	4.05831e+06	2.79709e+06	2.75652e+06	4.49114e+06	3558973	2.69248e+06		85.5424	-112.56	-91.3388	-82.2015	-36.3117	-38.1064	-53.6909	-78.7828	-93.2116	-73.3469
		85.7366	2.39295e+06	2.82251e+06	2.23729e+06	4013345	2.76952e+06	2.72739e+06	4.45075e+06	3.53244e+06	2.66882e+06		85.7366	-113.384	-92.0811	-82.9081	-36.9552	-38.694	-54.3246	-79.5234	-93.8414	-73.9838
		85.9308	2.36252e+06	2.79375e+06	2213200	3.98003e+06	2.74307e+06	2698561	4404626	3.49914e+06	2.64255e+06		85.9308	-114.201	-92.7557	-83.5988	-37.4321	-39.2577	-54.9519	-80.3692	-94.6316	-74.6911
		86.1249	2336298	2.76349e+06	2191119	3.93461e+06	2.71527e+06	2.66567e+06	4359969	3.46578e+06	2611566		86.1249	-114.905	-93.4657	-84.2319	-38.0821	-39.85	-55.6676	-81.188	-95.4236	-75.525
		86.3191	2311771	2.7364e+06	2.16475e+06	3890943	2688653	2.63932e+06	4320494	3.43173e+06	2.5871e+06		86.3191	-115.564	-94.1013	-84.988	-38.7071	-40.4174	-56.2408	-81.9119	-96.2317	-76.1835
		86.5133	2.28107e+06	2702901	2.14478e+06	3.85171e+06	2.66314e+06	2.60903e+06	4.28285e+06	3400933	2.55926e+06		86.5133	-116.388	-94.8874	-85.5605	-39.2686	-40.9611	-56.9	-82.6022	-96.9627	-76.933
		86.7075	2.25374e+06	2.67803e+06	2119091	3.81181e+06	2.64004e+06	2.57376e+06	4.23752e+06	3.37052e+06	2.53253e+06		86.7075	-117.122	-95.471	-86.297	-39.8398	-41.4533	-57.6673	-83.4334	-97.6846	-77.6525
		86.9017	2.22683e+06	2.64971e+06	2099606	3777065	2.61198e+06	2549679	4.20647e+06	3.34019e+06	2.50634e+06		86.9017	-117.844	-96.1355	-86.8556	-40.3371	-42.0514	-58.1912	-84.0027	-98.4044	-78.3576
		87.0958	2.20024e+06	2623130	2.07592e+06	3.73554e+06	2.57971e+06	2.52049e+06	4.16546e+06	3.31218e+06	2480926		87.0958	-118.558	-96.759	-87.5347	-40.9314	-42.7391	-58.8264	-84.7546	-99.0694	-79.0418
		87.29	2170527	2.59355e+06	2.05257e+06	3.70047e+06	2558140	2.49362e+06	4.12079e+06	3.27366e+06	2.45552e+06		87.29	-119.356	-97.4531	-88.2041	-41.4333	-43.1988	-59.4108	-85.5739	-99.9834	-79.7257
		87.4842	2.14255e+06	2.56491e+06	2.03208e+06	3.65632e+06	2.52886e+06	2459959	4083733	3247145	2.42586e+06		87.4842	-120.107	-98.125	-88.7916	-42.0652	-43.8228	-60.1433	-86.2533	-100.613	-80.5241
		87.6784	2.11674e+06	2.53775e+06	2.0127e+06	3.61684e+06	2.50505e+06	2.42966e+06	4.04373e+06	3.21369e+06	2.39842e+06		87.6784	-120.8	-98.7623	-89.3473	-42.6303	-44.3302	-60.8024	-86.9869	-101.407	-81.2629
		87.8726	2.09262e+06	2.50871e+06	1.98908e+06	3.58106e+06	2.47738e+06	2.40416e+06	4.00135e+06	3185461	2.37475e+06		87.8726	-121.447	-99.4435	-90.0244	-43.1425	-44.9199	-61.3573	-87.7638	-102.077	-81.9001
		88.0667	2.06314e+06	2482007	1.96602e+06	3.53901e+06	2.45782e+06	2371146	3960133	3.1525e+06	2.34757e+06		88.0667	-122.239	-100.07	-90.6855	-43.7443	-45.3368	-62.0756	-88.5197	-102.859	-82.6317
		88.2609	2.03896e+06	2452308	1.94612e+06	3.50578e+06	2.42967e+06	2.34704e+06	3.92051e+06	3.12529e+06	2.32672e+06		88.2609	-122.888	-100.767	-91.256	-44.22	-45.9367	-62.6002	-89.2462	-103.505	-83.1929
		88.4551	2.01283e+06	2.428e+06	1.92408e+06	3457868	2.40614e+06	2.3183e+06	3880543	3090042	2.29767e+06		88.4551	-123.589	-101.337	-91.888	-44.9057	-46.4381	-63.2254	-89.9791	-104.342	-83.975
		88.6493	1.99089e+06	2.39993e+06	1902070	3.42231e+06	2.37599e+06	2.29149e+06	3839824	3.06579e+06	2.27296e+06		88.6493	-124.178	-101.996	-92.519	-45.4147	-47.0808	-63.8088	-90.7258	-104.917	-84.6402
		88.8434	1.96281e+06	2.37468e+06	1.88215e+06	3.38195e+06	2.35247e+06	2.26166e+06	3.80017e+06	3035101	2.24835e+06		88.8434	-124.932	-102.588	-93.0902	-45.9923	-47.5821	-64.4578	-91.453	-105.646	-85.3027
		89.0376	1.93713e+06	2.34837e+06	1862246	3.3469e+06	2.32913e+06	2.23816e+06	3.75786e+06	3005408	2.22413e+06		89.0376	-125.621	-103.206	-93.6608	-46.4939	-48.0795	-64.969	-92.2288	-106.351	-85.9545
		89.2318	1.91309e+06	2.32174e+06	1.84145e+06	3.30951e+06	2.3076e+06	2.20876e+06	3.71358e+06	2.97685e+06	2.19876e+06		89.2318	-126.267	-103.83	-94.2569	-47.0292	-48.5383	-65.6087	-93.0408	-107.028	-86.6376
		89.426	1.89242e+06	2.29902e+06	1823545	3.27051e+06	2.28258e+06	2.18521e+06	3.67252e+06	2.94425e+06	2.17432e+06		89.426	-126.822	-104.364	-94.7703	-47.5874	-49.0714	-66.121	-93.7937	-107.802	-87.2955
		89.6202	1.86545e+06	2.27293e+06	1.80635e+06	3.23656e+06	2.25707e+06	2.16099e+06	3639015	2.91517e+06	2.1487e+06		89.6202	-127.546	-104.975	-95.2633	-48.0733	-49.6152	-66.648	-94.408	-108.492	-87.9851
		89.8143	1.84394e+06	2.24835e+06	1.78426e+06	3.2006e+06	2234675	2132313	3.60205e+06	2889482	2.12414e+06		89.8143	-128.123	-105.552	-95.8967	-48.588	-50.0924	-67.272	-95.0857	-109.102	-88.6463
		90.0085	1.81972e+06	2.22175e+06	1.76427e+06	3.16582e+06	2.20999e+06	2.10758e+06	3562272	2.85995e+06	2.09819e+06		90.0085	-128.774	-106.176	-96.4697	-49.0857	-50.6184	-67.8101	-95.8152	-109.803	-89.3448
		90.2027	1796223	2.20058e+06	1.74509e+06	3134012	2.18964e+06	2.08259e+06	3523622	2.82943e+06	2.07738e+06		90.2027	-129.404	-106.673	-97.0197	-49.541	-51.0522	-68.3539	-96.5239	-110.527	-89.905
		90.3969	1.77512e+06	2.1741e+06	1.72584e+06	3.09001e+06	2.16829e+06	2.05613e+06	3.48786e+06	2.8048e+06	2.05368e+06		90.3969	-129.971	-107.294	-97.5716	-50.1708	-51.5072	-68.9296	-97.1797	-111.112	-90.543
		90.5911	1.7526e+06	2.15186e+06	1.70608e+06	3.0612e+06	2.14057e+06	2032487	3.44315e+06	2772395	2.0268e+06		90.5911	-130.576	-107.816	-98.138	-50.5831	-52.098	-69.4439	-97.9994	-111.881	-91.2667
		90.7852	1.73166e+06	2.12882e+06	1.68805e+06	3028373	2.11963e+06	2.00713e+06	3.40966e+06	2746533	2.00682e+06		90.7852	-131.138	-108.357	-98.655	-51.053	-52.5442	-69.9957	-98.6135	-112.495	-91.8044
		90.9794	1.70923e+06	2.10709e+06	1.6676e+06	2996516	2.09656e+06	1.98041e+06	3.36955e+06	2721313	1.98118e+06		90.9794	-131.74	-108.867	-99.2412	-51.509	-53.036	-70.5771	-99.349	-113.094	-92.4946
		91.1736	1.68604e+06	2.08404e+06	1651137	2962140	2.07566e+06	1.95605e+06	3.33637e+06	2.6926e+06	1.95664e+06		91.1736	-132.363	-109.408	-99.7133	-52.001	-53.4812	-71.107	-99.9575	-113.775	-93.1553
		91.3678	1.66282e+06	2.05956e+06	1.63365e+06	2.9309e+06	2.05307e+06	1.9306e+06	3.29591e+06	2662327	1.93702e+06		91.3678	-132.986	-109.982	-100.215	-52.4482	-53.9628	-71.6608	-100.699	-114.494	-93.6835
		91.562	1.64058e+06	2039874	1.61676e+06	2894795	2033622	1.9047e+06	3.26262e+06	2637114	1.91198e+06		91.562	-133.583	-110.444	-100.699	-52.9649	-54.3772	-72.2243	-101.31	-115.092	-94.3575
		91.7561	1.62062e+06	2.01826e+06	1.59946e+06	2.86088e+06	2010491	1.88032e+06	3.22518e+06	2.61012e+06	1.8923e+06		91.7561	-134.119	-110.951	-101.195	-53.4503	-54.8702	-72.7546	-101.996	-115.733	-94.8873
		91.9503	1.60024e+06	1.99572e+06	1.58023e+06	2.83168e+06	1.99164e+06	1.8585e+06	3.18863e+06	2585892	1.86999e+06		91.9503	-134.666	-111.48	-101.746	-53.8683	-55.2719	-73.2295	-102.667	-116.308	-95.4878
		92.1445	1.58291e+06	1971141	1566866	2.79519e+06	1.97139e+06	1.83554e+06	3.15432e+06	2.55744e+06	1.84733e+06		92.1445	-135.131	-112.056	-102.129	-54.3906	-55.7034	-73.729	-103.296	-116.983	-96.0978
		92.3387	1.56182e+06	1.94918e+06	1.54575e+06	2762877	1.94728e+06	1.81104e+06	3120486	2.53502e+06	1.82583e+06		92.3387	-135.697	-112.572	-102.735	-54.853	-56.2173	-74.2621	-103.916	-117.515	-96.6767
		92.5329	1542711	1930628	1.5282e+06	2.73185e+06	1.9289e+06	1.78782e+06	3.08868e+06	2.50582e+06	1.80465e+06		92.5329	-136.21	-113.007	-103.238	-55.2972	-56.6091	-74.7674	-104.499	-118.208	-97.2468
		92.727	1524149	1.91016e+06	1.51391e+06	2.70326e+06	1904891	1.7658e+06	3.04606e+06	2.47987e+06	1.78533e+06		92.727	-136.709	-113.487	-103.648	-55.7063	-57.1207	-75.2464	-105.281	-118.824	-97.7668
		92.9212	1.50471e+06	1.88713e+06	1.49557e+06	2.6722e+06	1.8892e+06	1.74424e+06	3.01818e+06	2454973	1.76435e+06		92.9212	-137.231	-114.027	-104.173	-56.1509	-57.455	-75.7155	-105.792	-119.415	-98.3315
		93.1154	1.48512e+06	1.86694e+06	1.47669e+06	2.64201e+06	1.86492e+06	1.72227e+06	2.98608e+06	2434243	1.73962e+06		93.1154	-137.757	-114.501	-104.715	-56.583	-57.9726	-76.1935	-106.381	-119.907	-98.9973
		93.3096	1466013	1.84155e+06	1459764	2.60794e+06	1.84545e+06	1.69928e+06	2950750	2.40666e+06	1.71934e+06		93.3096	-138.269	-115.097	-105.2	-57.0707	-58.3874	-76.6936	-107.028	-120.562	-99.5432
		93.5038	1.44858e+06	1822345	1.44347e+06	2583148	1826774	1.68054e+06	2.92241e+06	2.38214e+06	1.69718e+06		93.5038	-138.738	-115.547	-105.667	-57.4255	-58.7855	-77.1014	-107.548	-121.144	-100.14
		93.6979	1.42963e+06	1.80533e+06	1.42684e+06	2.554e+06	1.80747e+06	1656318	2.89021e+06	2.35981e+06	1.67722e+06		93.6979	-139.246	-115.947	-106.144	-57.8426	-59.1969	-77.6284	-108.139	-121.674	-100.677
		93.8921	1.41004e+06	1.78481e+06	1.41182e+06	2.52571e+06	1.786e+06	1.6377e+06	2.8567e+06	2.3354e+06	1.65904e+06		93.8921	-139.772	-116.428	-106.575	-58.2476	-59.6545	-78.0334	-108.753	-122.253	-101.167
		94.0863	1.39364e+06	1762994	1393333	2.49595e+06	1.76619e+06	1.61611e+06	2.82701e+06	2.30913e+06	1.63719e+06		94.0863	-140.212	-116.94	-107.105	-58.6735	-60.0767	-78.5032	-109.298	-122.877	-101.755
		94.2805	1.37407e+06	1.7491e+06	1.38006e+06	2468241	1.74592e+06	1.59774e+06	2.79015e+06	2.28653e+06	1.61645e+06		94.2805	-140.738	-117.266	-107.485	-59.0701	-60.5087	-78.9029	-109.973	-123.413	-102.313
		94.4747	1.3586e+06	1.7283e+06	1.36421e+06	2.43989e+06	1.72979e+06	1.57624e+06	2.7666e+06	2264802	1.59695e+06		94.4747	-141.153	-117.754	-107.94	-59.4759	-60.8525	-79.3707	-110.405	-123.929	-102.838
		94.6688	1.34003e+06	1.70736e+06	1.35205e+06	2.4163e+06	1709393	1.55704e+06	2734907	2.23993e+06	1.58169e+06		94.6688	-141.652	-118.245	-108.288	-59.8136	-61.2871	-79.7884	-110.986	-124.519	-103.249
		94.863	1.32491e+06	1.69216e+06	1.33402e+06	2383869	1.69039e+06	1.54118e+06	2.70778e+06	2.21792e+06	1.56428e+06		94.863	-142.058	-118.602	-108.805	-60.2777	-61.6922	-80.1335	-111.484	-125.042	-103.717

## Sheet: Figure 2e
Figure 2e
		Concentrations (μM)
	Blank 1	400	200	100	50	25	12.5	6.25	3.125	1.5625	0.78125	0.390625	0.195312	0.0976562	0.0488281	0.0244141	Blank 2
	86.5957	92.5373	89.4433	85.4647	87.037	93.0337	106.814	121.515	148.462	149.059	164.62	173.976	182.09	171.429	179.459	194.615	191.304
	98.6309	91.2806	83.6436	77.7778	92.5265	100.071	102.172	121.65	133.159	152.662	159.976	162.679	147.103	185.729	190.794	187.963	195.655
	89.3525	89.313	76.1818	90	95.7436	105.389	96.0526	133.333	146.875	150.947	158.158	177.125	181.837	172.414	178.182	181.509	171.875
Average=	91.5264																186.278
		Concentrations (log)
		-3.39794	-3.69897	-4	-4.30103	-4.60206	-4.90309	-5.20412	-5.50515	-5.80618	-6.10721	-6.40824	-6.70927	-7.0103	-7.31133	-7.61236	Blank 2
		1.01092	-2.08309	-6.0617	-4.48935	1.50732	15.2878	29.9888	56.9351	57.5324	73.0939	82.4495	90.5632	79.9022	87.9331	103.089	99.778
		-0.245829	-7.88282	-13.7486	1.00009	8.54471	10.6456	30.1234	41.6326	61.1353	68.4495	71.1522	55.5766	94.2023	99.2678	96.4366	104.128
		-2.21341	-15.3446	-1.52639	4.2172	13.8628	4.52624	41.8069	55.3486	59.421	66.632	85.5986	90.3103	80.8874	86.6554	89.983	80.3486
Average=																	94.7517
		Concentrations (log)
		-3.39794	-3.69897	-4	-4.30103	-4.60206	-4.90309	-5.20412	-5.50515	-5.80618	-6.10721	-6.40824	-6.70927	-7.0103	-7.31133	-7.61236
		98.9331	102.198	106.397	104.738	98.4092	83.8654	68.3501	39.9112	39.2808	22.8574	12.9836	4.42051	15.672	7.19629	-8.79913
		100.259	108.319	114.51	98.9445	90.982	88.7648	68.2081	56.0614	35.4784	27.759	24.9067	41.345	0.57985	-4.76631	-1.77823
		102.336	116.195	101.611	95.5492	85.3693	95.223	55.8774	41.5856	37.2877	29.6772	9.66005	4.68733	14.6322	8.5447	5.03276

## Sheet: Figure 2f
Figure 2f	Time(sec)	0.7813 μM	1.56 μM	3.13 μM	6.25 μM	12.5 μM
	0	0.001	0.007	-0.002	-0.009	-0.007
	0.2	0.006	0.006	-0.003	-0.008	-0.007
	0.4	0.008	0.005	-0.01	-0.011	0.001
	0.6	0.006	0.005	-0.005	-0.001	-0.005
	0.8	0.009	0.005	-0.009	-0.004	-0.004
	1	0.007	0.001	-0.009	-0.008	-0.006
	1.2	0.004	0.008	-0.003	-0.002	0.002
	1.4	0.005	0.009	-0.01	-0.005	-0.003
	1.6	0.011	0.003	0	-0.001	-0.003
	1.8	0	0.01	-0.005	-0.001	-0.003
	2	0.004	0.008	-0.005	0.002	0
	2.2	0.008	0.011	-0.003	0.001	0.007
	2.4	0.006	0.003	-0.004	-0.002	0.003
	2.6	0.008	0.008	-0.004	-0.002	0.009
	2.8	0.01	0.009	-0.001	-0.002	0.008
	3	0.001	0.003	0.004	0.008	0.002
	3.2	0.001	0.005	-0.001	-0.006	0.01
	3.4	0.006	0.009	0	0.002	0.008
	3.6	0.003	0.01	-0.003	0.004	0.008
	3.8	0.007	0.006	0.001	0.002	0.011
	4	0.004	0.013	-0.001	0.001	0.008
	4.2	0.012	0.006	-0.001	-0.002	0.011
	4.4	0.001	0.007	0	0.008	0.012
	4.6	0.001	0.006	0.007	0.001	0.015
	4.8	0.007	0.011	0	0.005	0.014
	5	0.009	0.006	0	0.007	0.016
	5.2	0.007	0.014	-0.003	0.007	0.012
	5.4	0.005	0.008	-0.003	0.007	0.013
	5.6	0.002	0.008	-0.004	0.01	0.016
	5.8	0.004	0.012	0.004	0.008	0.018
	6	0.004	0.01	0.005	0.001	0.016
	6.2	0.002	0.008	0	0.01	0.025
	6.4	0.011	0.011	0.004	0.009	0.022
	6.6	0.003	0.009	0.002	0.007	0.011
	6.8	0.004	0.014	0.002	0.009	0.019
	7	0.005	0.009	0.003	0.012	0.024
	7.2	0.007	0.011	0.009	0.007	0.02
	7.4	0.004	0.01	0.001	0.011	0.022
	7.6	0.008	0.005	0	0.014	0.021
	7.8	0.008	0.007	0.004	0.009	0.019
	8	0.012	0.005	0.001	0.013	0.021
	8.2	0.006	0.004	0.003	0.015	0.026
	8.4	0.004	0.009	0.002	0.011	0.022
	8.6	0.009	0.008	0.014	0.014	0.025
	8.8	0.006	0.007	-0.004	0.014	0.021
	9	0	0.006	0.007	0.012	0.028
	9.2	0.004	0.01	-0.001	0.012	0.022
	9.4	0.003	0.003	0.009	0.02	0.022
	9.6	0.009	0.011	0.009	0.013	0.024
	9.8	0.004	0.012	0.003	0.013	0.026
	10	0.006	0.01	0.003	0.015	0.026
	10.2	0.005	0.002	0.003	0.015	0.025
	10.4	0.006	0.007	0.007	0.016	0.024
	10.6	0.01	0.008	0.001	0.02	0.028
	10.8	0.008	0.006	0.004	0.011	0.029
	11	0.008	0.012	0.011	0.024	0.028
	11.2	0.001	0.007	0.008	0.018	0.03
	11.4	0.006	0.013	0.009	0.018	0.03
	11.6	0.005	0.003	0.011	0.018	0.032
	11.8	0.006	0.015	0.008	0.015	0.033
	12	0.009	0.009	0.003	0.015	0.035
	12.2	0.003	0.015	0.003	0.014	0.033
	12.4	0.006	0.01	0.007	0.023	0.03
	12.6	0.006	0.012	0.012	0.021	0.033
	12.8	0.001	0.014	0.012	0.022	0.037
	13	0.001	0.016	0.01	0.018	0.037
	13.2	0.009	0.013	0.013	0.023	0.036
	13.4	0.006	0.011	0.012	0.024	0.036
	13.6	0.014	0.009	0.012	0.02	0.037
	13.8	0.005	0.014	0.01	0.025	0.039
	14	0.005	0.013	0.003	0.022	0.039
	14.2	0.001	0.006	0.017	0.017	0.038
	14.4	0	0.015	0.012	0.025	0.037
	14.6	0.008	0.011	0.014	0.028	0.039
	14.8	0.006	0.009	0.016	0.022	0.038
	15	0.008	0.011	0.011	0.025	0.037
	15.2	0.005	0.007	0.014	0.025	0.043
	15.4	0.005	0.007	0.016	0.022	0.043
	15.6	0.01	0.012	0.016	0.023	0.041
	15.8	0.007	0.012	0.013	0.022	0.043
	16	0.006	0.012	0.015	0.021	0.044
	16.2	0.001	0.013	0.006	0.024	0.042
	16.4	0.008	0.012	0.015	0.023	0.041
	16.6	0.01	0.01	0.012	0.022	0.034
	16.8	0.002	0.013	0.014	0.03	0.04
	17	0	0.012	0.014	0.028	0.047
	17.2	0.009	0.014	0.009	0.025	0.046
	17.4	0.005	0.013	0.009	0.027	0.04
	17.6	0.009	0.014	0.014	0.025	0.043
	17.8	0.006	0.012	0.02	0.028	0.038
	18	0.006	0.01	0.015	0.024	0.046
	18.2	0.002	0.01	0.01	0.031	0.04
	18.4	0.003	0.016	0.011	0.03	0.051
	18.6	0.001	0.011	0.019	0.03	0.046
	18.8	0.004	0.011	0.017	0.027	0.052
	19	0.005	0.01	0.007	0.03	0.045
	19.2	0.008	0.009	0.014	0.027	0.052
	19.4	0.004	0.012	0.013	0.029	0.044
	19.6	0.008	0.014	0.019	0.03	0.047
	19.8	0.003	0.012	0.017	0.031	0.044
	20	0.002	0.012	0.015	0.031	0.037
	20.2	0.005	0.018	0.013	0.031	0.05
	20.4	0.008	0.011	0.016	0.027	0.052
	20.6	0.007	0.013	0.012	0.029	0.051
	20.8	0.007	0.018	0.012	0.034	0.044
	21	0.005	0.009	0.016	0.03	0.048
	21.2	0.011	0.009	0.021	0.027	0.046
	21.4	0.01	0.013	0.019	0.021	0.044
	21.6	0.004	0.013	0.022	0.029	0.05
	21.8	0.01	0.011	0.02	0.036	0.057
	22	0.012	0.011	0.021	0.033	0.053
	22.2	0.005	0.009	0.017	0.038	0.045
	22.4	0	0.014	0.015	0.028	0.05
	22.6	0.007	0.011	0.019	0.031	0.055
	22.8	0	0.015	0.016	0.031	0.058
	23	0.007	0.011	0.019	0.039	0.049
	23.2	0.015	0.02	0.019	0.032	0.048
	23.4	0.005	0.013	0.016	0.034	0.047
	23.6	0.008	0.007	0.021	0.035	0.054
	23.8	0.003	0.008	0.018	0.034	0.051
	24	0.001	0.019	0.023	0.034	0.053
	24.2	0.004	0.012	0.018	0.032	0.052
	24.4	0.004	0.017	0.017	0.034	0.058
	24.6	0.005	0.021	0.02	0.028	0.054
	24.8	0.005	0.022	0.022	0.033	0.054
	25	0.011	0.013	0.014	0.036	0.056
	25.2	0.008	0.012	0.019	0.04	0.056
	25.4	0.008	0.007	0.018	0.03	0.053
	25.6	0.007	0.009	0.019	0.034	0.051
	25.8	0.005	0.014	0.022	0.037	0.048
	26	0.005	0.013	0.017	0.031	0.054
	26.2	0.003	0.008	0.018	0.041	0.057
	26.4	0.003	0.012	0.021	0.038	0.055
	26.6	0.008	0.01	0.021	0.034	0.06
	26.8	0.01	0.015	0.028	0.037	0.049
	27	0.009	0.013	0.02	0.038	0.054
	27.2	0.003	0.01	0.016	0.034	0.063
	27.4	0.004	0.015	0.022	0.033	0.053
	27.6	0.002	0.018	0.024	0.038	0.057
	27.8	0.007	0.017	0.026	0.037	0.06
	28	0.005	0.021	0.017	0.036	0.06
	28.2	0.008	0.016	0.023	0.037	0.053
	28.4	-0.001	0.011	0.017	0.04	0.05
	28.6	0.011	0.015	0.021	0.039	0.055
	28.8	0.005	0.018	0.025	0.042	0.063
	29	0.003	0.013	0.02	0.048	0.064
	29.2	0.005	0.019	0.025	0.04	0.06
	29.4	0	0.009	0.023	0.038	0.053
	29.6	0.002	0.012	0.02	0.04	0.064
	29.8	0.003	0.017	0.022	0.041	0.056
	30	0.006	0.014	0.017	0.041	0.061
	30.2	0.001	0.012	0.027	0.036	0.063
	30.4	0.01	0.01	0.02	0.042	0.059
	30.6	0	0.015	0.017	0.043	0.056
	30.8	0.005	0.014	0.014	0.04	0.061
	31	0.003	0.014	0.023	0.039	0.061
	31.2	0.004	0.012	0.025	0.042	0.059
	31.4	0.004	0.014	0.02	0.041	0.056
	31.6	0.003	0.017	0.02	0.04	0.053
	31.8	0.01	0.011	0.016	0.043	0.063
	32	0.007	0.019	0.023	0.044	0.056
	32.2	0.004	0.017	0.02	0.037	0.057
	32.4	0.007	0.013	0.024	0.038	0.061
	32.6	0.009	0.012	0.026	0.041	0.059
	32.8	0.006	0.011	0.021	0.039	0.059
	33	0.009	0.017	0.018	0.042	0.059
	33.2	0.005	0.014	0.02	0.041	0.055
	33.4	0.008	0.01	0.021	0.044	0.063
	33.6	0.003	0.012	0.021	0.043	0.059
	33.8	-0.004	0.017	0.025	0.041	0.058
	34	0.003	0.012	0.029	0.039	0.06
	34.2	0.01	0.014	0.023	0.039	0.058
	34.4	0.008	0.022	0.023	0.043	0.062
	34.6	0.008	0.017	0.017	0.043	0.057
	34.8	0.006	0.016	0.024	0.039	0.061
	35	0.005	0.006	0.027	0.042	0.061
	35.2	0.004	0.013	0.024	0.04	0.058
	35.4	0.008	0.016	0.02	0.042	0.059
	35.6	0.003	0.017	0.021	0.042	0.064
	35.8	0.004	0.014	0.027	0.045	0.061
	36	0.004	0.016	0.021	0.043	0.061
	36.2	0.004	0.02	0.027	0.037	0.064
	36.4	0.009	0.014	0.024	0.047	0.061
	36.6	0.004	0.021	0.028	0.045	0.063
	36.8	0.007	0.013	0.022	0.044	0.061
	37	0.002	0.013	0.029	0.041	0.063
	37.2	0.006	0.016	0.026	0.042	0.067
	37.4	0.003	0.014	0.026	0.043	0.061
	37.6	0.003	0.017	0.022	0.04	0.063
	37.8	0.01	0.016	0.031	0.041	0.064
	38	0.001	0.018	0.034	0.043	0.062
	38.2	0.002	0.018	0.027	0.045	0.066
	38.4	0.007	0.014	0.016	0.045	0.069
	38.6	0.003	0.013	0.025	0.037	0.068
	38.8	0.007	0.022	0.027	0.037	0.06
	39	0.007	0.017	0.019	0.048	0.065
	39.2	0.003	0.014	0.023	0.044	0.067
	39.4	0.005	0.007	0.027	0.045	0.063
	39.6	0.008	0.017	0.025	0.039	0.069
	39.8	0	0.02	0.026	0.038	0.064
	40	0.009	0.022	0.025	0.044	0.061
	40.2	0.007	0.019	0.02	0.041	0.059
	40.4	0.007	0.02	0.024	0.049	0.065
	40.6	0.004	0.02	0.021	0.047	0.07
	40.8	0.004	0.018	0.028	0.044	0.067
	41	0.004	0.012	0.025	0.043	0.063
	41.2	0.008	0.01	0.034	0.045	0.064
	41.4	0.011	0.01	0.029	0.051	0.068
	41.6	0.005	0.016	0.024	0.041	0.059
	41.8	0.008	0.018	0.026	0.044	0.059
	42	0.003	0.015	0.029	0.043	0.061
	42.2	0.007	0.013	0.035	0.048	0.062
	42.4	0.011	0.016	0.028	0.048	0.065
	42.6	0.006	0.011	0.029	0.045	0.065
	42.8	0.004	0.018	0.023	0.044	0.063
	43	0.004	0.009	0.028	0.047	0.063
	43.2	0.004	0.017	0.023	0.048	0.066
	43.4	0.01	0.019	0.018	0.05	0.067
	43.6	0.001	0.018	0.033	0.039	0.062
	43.8	0.006	0.013	0.025	0.042	0.061
	44	0.008	0.02	0.023	0.046	0.062
	44.2	0.006	0.027	0.027	0.042	0.068
	44.4	0.009	0.017	0.035	0.045	0.06
	44.6	0.008	0.015	0.029	0.039	0.065
	44.8	0.007	0.018	0.026	0.047	0.071
	45	0.004	0.023	0.02	0.045	0.062
	45.2	0.011	0.015	0.031	0.055	0.072
	45.4	0.008	0.014	0.024	0.049	0.065
	45.6	0.008	0.013	0.021	0.049	0.064
	45.8	0.006	0.012	0.028	0.052	0.067
	46	0.009	0.01	0.029	0.045	0.071
	46.2	0.01	0.015	0.022	0.045	0.061
	46.4	0.008	0.017	0.024	0.05	0.067
	46.6	0.008	0.013	0.027	0.049	0.059
	46.8	0.005	0.013	0.027	0.045	0.065
	47	0.009	0.015	0.028	0.046	0.065
	47.2	0.003	0.015	0.025	0.045	0.063
	47.4	0	0.017	0.028	0.047	0.065
	47.6	0.006	0.018	0.039	0.046	0.06
	47.8	0.009	0.02	0.028	0.041	0.064
	48	-0.001	0.015	0.029	0.049	0.07
	48.2	0.008	0.012	0.023	0.048	0.065
	48.4	0.002	0.016	0.022	0.043	0.066
	48.6	0.005	0.015	0.027	0.046	0.065
	48.8	0.001	0.013	0.03	0.05	0.065
	49	0.009	0.014	0.028	0.052	0.064
	49.2	0.007	0.02	0.033	0.051	0.067
	49.4	0.01	0.021	0.03	0.049	0.063
	49.6	0.004	0.017	0.024	0.046	0.064
	49.8	0.001	0.019	0.026	0.049	0.063
	50	0.002	0.015	0.025	0.049	0.074
	50.2	0.004	0.018	0.024	0.047	0.066
	50.4	0.007	0.02	0.024	0.045	0.071
	50.6	0.003	0.021	0.031	0.045	0.06
	50.8	0.007	0.018	0.025	0.042	0.066
	51	0.01	0.017	0.028	0.048	0.059
	51.2	0.008	0.02	0.028	0.04	0.069
	51.4	0.006	0.006	0.036	0.05	0.062
	51.6	0.004	0.017	0.029	0.046	0.063
	51.8	0.009	0.022	0.031	0.045	0.072
	52	0.009	0.014	0.03	0.047	0.068
	52.2	0.008	0.017	0.024	0.047	0.066
	52.4	0.01	0.023	0.029	0.051	0.062
	52.6	0.005	0.016	0.03	0.049	0.065
	52.8	0.009	0.021	0.024	0.048	0.067
	53	0.005	0.02	0.03	0.051	0.059
	53.2	0.012	0.016	0.026	0.046	0.067
	53.4	0	0.02	0.03	0.045	0.064
	53.6	0.005	0.021	0.037	0.049	0.065
	53.8	0.004	0.016	0.026	0.052	0.071
	54	0.001	0.021	0.031	0.047	0.066
	54.2	0.006	0.019	0.028	0.051	0.065
	54.4	-0.003	0.017	0.028	0.045	0.065
	54.6	0.011	0.021	0.025	0.048	0.066
	54.8	0.009	0.015	0.025	0.051	0.073
	55	0.007	0.015	0.029	0.05	0.071
	55.2	0.001	0.017	0.029	0.042	0.067
	55.4	0.008	0.017	0.025	0.047	0.065
	55.6	0.001	0.012	0.027	0.05	0.06
	55.8	0.006	0.015	0.034	0.042	0.062
	56	-0.002	0.014	0.022	0.049	0.065
	56.2	0.008	0.019	0.026	0.044	0.068
	56.4	0.007	0.018	0.035	0.056	0.061
	56.6	0.005	0.024	0.03	0.048	0.065
	56.8	0.004	0.019	0.024	0.048	0.073
	57	0.006	0.012	0.023	0.047	0.066
	57.2	0.002	0.023	0.033	0.051	0.069
	57.4	0.014	0.019	0.033	0.048	0.066
	57.6	0.009	0.018	0.027	0.047	0.067
	57.8	0.004	0.019	0.03	0.048	0.067
	58	0.002	0.018	0.031	0.049	0.067
	58.2	0.005	0.02	0.028	0.046	0.064
	58.4	0.01	0.018	0.027	0.051	0.066
	58.6	0.004	0.021	0.032	0.053	0.068
	58.8	0.005	0.019	0.031	0.047	0.066
	59	0.008	0.017	0.033	0.044	0.07
	59.2	-0.001	0.017	0.023	0.055	0.065
	59.4	0.001	0.017	0.029	0.043	0.065
	59.6	0.006	0.02	0.026	0.048	0.064
	59.8	0.007	0.02	0.021	0.049	0.068
	60	0.009	0.02	0.024	0.05	0.064
	60.2	0.008	0.02	0.024	0.054	0.063
	60.4	0.002	0.02	0.027	0.044	0.072
	60.6	0.01	0.017	0.031	0.053	0.066
	60.8	0.006	0.017	0.027	0.051	0.065
	61	0.007	0.019	0.026	0.049	0.069
	61.2	0.006	0.019	0.033	0.048	0.066
	61.4	0.008	0.017	0.036	0.06	0.068
	61.6	0.007	0.016	0.024	0.044	0.069
	61.8	0.011	0.016	0.027	0.045	0.061
	62	0.007	0.016	0.024	0.05	0.066
	62.2	0.012	0.019	0.024	0.048	0.064
	62.4	0.004	0.019	0.021	0.048	0.06
	62.6	0.013	0.02	0.027	0.051	0.062
	62.8	0.016	0.018	0.029	0.047	0.067
	63	0.008	0.009	0.033	0.045	0.071
	63.2	0.005	0.017	0.028	0.051	0.072
	63.4	0.007	0.019	0.033	0.05	0.068
	63.6	0.005	0.023	0.026	0.05	0.066
	63.8	0.007	0.026	0.032	0.051	0.066
	64	0.01	0.022	0.032	0.05	0.064
	64.2	0.006	0.017	0.032	0.046	0.064
	64.4	0.005	0.02	0.028	0.047	0.064
	64.6	0.005	0.023	0.033	0.05	0.067
	64.8	0.004	0.013	0.025	0.052	0.067
	65	0.005	0.015	0.028	0.046	0.065
	65.2	0.01	0.013	0.025	0.055	0.071
	65.4	0.007	0.02	0.026	0.051	0.07
	65.6	0.009	0.019	0.033	0.053	0.064
	65.8	0.005	0.02	0.029	0.05	0.064
	66	0.008	0.016	0.028	0.049	0.069
	66.2	0.007	0.024	0.03	0.05	0.069
	66.4	0.006	0.021	0.028	0.055	0.066
	66.6	0.006	0.018	0.026	0.049	0.066
	66.8	0.005	0.023	0.026	0.049	0.066
	67	0.006	0.017	0.028	0.051	0.067
	67.2	0.009	0.02	0.029	0.046	0.069
	67.4	0.006	0.021	0.027	0.053	0.068
	67.6	0.007	0.016	0.029	0.048	0.061
	67.8	0.004	0.019	0.028	0.052	0.067
	68	0.009	0.018	0.033	0.049	0.067
	68.2	0.009	0.02	0.028	0.049	0.064
	68.4	0.006	0.02	0.024	0.052	0.065
	68.6	0.01	0.019	0.028	0.045	0.061
	68.8	0.004	0.02	0.027	0.047	0.068
	69	0.011	0.017	0.032	0.046	0.065
	69.2	0.007	0.018	0.03	0.048	0.07
	69.4	0.004	0.016	0.033	0.058	0.065
	69.6	0.002	0.019	0.038	0.052	0.07
	69.8	0.012	0.022	0.032	0.048	0.07
	70	0.005	0.023	0.03	0.052	0.073
	70.2	0.004	0.021	0.027	0.047	0.067
	70.4	0.013	0.02	0.027	0.049	0.062
	70.6	0.009	0.018	0.032	0.054	0.063
	70.8	0.003	0.016	0.027	0.049	0.061
	71	0.01	0.013	0.031	0.052	0.065
	71.2	0.008	0.016	0.032	0.054	0.07
	71.4	0.01	0.026	0.029	0.044	0.064
	71.6	0.01	0.015	0.029	0.052	0.064
	71.8	0.007	0.02	0.035	0.058	0.073
	72	0.011	0.01	0.032	0.052	0.063
	72.2	0.008	0.027	0.03	0.053	0.065
	72.4	0.013	0.025	0.027	0.049	0.064
	72.6	0.004	0.02	0.037	0.05	0.066
	72.8	0.004	0.021	0.032	0.057	0.068
	73	0.006	0.025	0.033	0.054	0.068
	73.2	0.003	0.028	0.029	0.045	0.066
	73.4	0.011	0.021	0.024	0.047	0.065
	73.6	0.003	0.019	0.028	0.049	0.067
	73.8	0.007	0.016	0.029	0.05	0.068
	74	0.006	0.019	0.026	0.052	0.062
	74.2	-0.002	0.022	0.027	0.052	0.064
	74.4	0.001	0.017	0.027	0.055	0.06
	74.6	0.007	0.02	0.032	0.05	0.071
	74.8	0.01	0.021	0.033	0.049	0.069
	75	0.007	0.021	0.027	0.052	0.073
	75.2	0.011	0.015	0.033	0.054	0.07
	75.4	0.008	0.018	0.033	0.052	0.062
	75.6	0.005	0.02	0.031	0.051	0.067
	75.8	0.011	0.019	0.032	0.043	0.063
	76	0.003	0.012	0.028	0.056	0.066
	76.2	0.009	0.024	0.034	0.049	0.072
	76.4	0.01	0.015	0.024	0.045	0.066
	76.6	0.011	0.016	0.025	0.05	0.072
	76.8	0.008	0.016	0.021	0.054	0.072
	77	0.006	0.022	0.029	0.05	0.067
	77.2	0.007	0.019	0.034	0.052	0.067
	77.4	0.01	0.02	0.03	0.047	0.062
	77.6	0.007	0.022	0.025	0.05	0.071
	77.8	0.008	0.027	0.034	0.054	0.063
	78	0.005	0.015	0.032	0.048	0.063
	78.2	0.007	0.015	0.03	0.047	0.068
	78.4	0.007	0.022	0.035	0.053	0.063
	78.6	0.005	0.018	0.026	0.057	0.069
	78.8	0.006	0.016	0.029	0.053	0.068
	79	0.012	0.017	0.03	0.051	0.069
	79.2	0.003	0.011	0.031	0.049	0.066
	79.4	0.009	0.017	0.033	0.055	0.066
	79.6	0.01	0.019	0.028	0.054	0.062
	79.8	0	0.016	0.024	0.051	0.064
	80	0.004	0.023	0.03	0.051	0.062
	80.2	0.006	0.023	0.029	0.053	0.061
	80.4	0.009	0.019	0.031	0.052	0.068
	80.6	0.007	0.02	0.022	0.052	0.061
	80.8	0.009	0.014	0.033	0.05	0.067
	81	0.008	0.013	0.033	0.047	0.067
	81.2	0.008	0.019	0.022	0.053	0.07
	81.4	0.014	0.021	0.033	0.054	0.068
	81.6	0.015	0.02	0.028	0.056	0.064
	81.8	0.007	0.019	0.03	0.048	0.069
	82	0.006	0.016	0.026	0.049	0.067
	82.2	0.003	0.015	0.035	0.054	0.067
	82.4	0.009	0.016	0.026	0.049	0.062
	82.6	0.003	0.024	0.027	0.046	0.061
	82.8	0.004	0.019	0.028	0.051	0.071
	83	0.015	0.019	0.03	0.052	0.065
	83.2	0.008	0.019	0.041	0.052	0.063
	83.4	0.007	0.023	0.025	0.047	0.066
	83.6	0.001	0.021	0.029	0.052	0.065
	83.8	0.008	0.025	0.029	0.051	0.06
	84	0.012	0.013	0.026	0.052	0.065
	84.2	0.001	0.019	0.033	0.048	0.067
	84.4	0.001	0.023	0.027	0.05	0.066
	84.6	0.008	0.019	0.031	0.056	0.071
	84.8	0.005	0.021	0.027	0.051	0.069
	85	0.009	0.019	0.028	0.05	0.065
	85.2	0.009	0.019	0.028	0.048	0.063
	85.4	0.009	0.022	0.042	0.049	0.065
	85.6	0.006	0.018	0.031	0.05	0.063
	85.8	0.012	0.022	0.031	0.058	0.064
	86	-0.001	0.024	0.026	0.048	0.076
	86.2	0.008	0.014	0.028	0.052	0.059
	86.4	0.009	0.027	0.033	0.048	0.066
	86.6	0.004	0.017	0.033	0.051	0.069
	86.8	0.006	0.018	0.034	0.048	0.06
	87	0.003	0.019	0.027	0.056	0.068
	87.2	0.006	0.018	0.033	0.054	0.063
	87.4	0.002	0.017	0.032	0.043	0.065
	87.6	0.003	0.019	0.032	0.051	0.065
	87.8	0.004	0.016	0.025	0.052	0.065
	88	0.004	0.016	0.029	0.051	0.067
	88.2	0.009	0.025	0.031	0.053	0.06
	88.4	0.004	0.017	0.034	0.048	0.068
	88.6	0.007	0.02	0.029	0.047	0.066
	88.8	0.006	0.022	0.028	0.053	0.066
	89	0.004	0.02	0.03	0.055	0.063
	89.2	0.004	0.013	0.026	0.053	0.067
	89.4	0.01	0.02	0.028	0.05	0.072
	89.6	0.004	0.016	0.031	0.044	0.065
	89.8	0.004	0.017	0.029	0.059	0.065
	90	0.004	0.02	0.028	0.053	0.063
	90.2	0.003	0.018	0.031	0.05	0.062
	90.4	0.008	0.025	0.034	0.048	0.069
	90.6	0.003	0.026	0.024	0.049	0.073
	90.8	0.009	0.026	0.028	0.052	0.069
	91	0.006	0.024	0.033	0.045	0.069
	91.2	0.007	0.018	0.027	0.05	0.065
	91.4	0.008	0.024	0.034	0.053	0.064
	91.6	0.004	0.022	0.028	0.053	0.057
	91.8	0.003	0.019	0.031	0.049	0.061
	92	0.006	0.017	0.031	0.048	0.072
	92.2	0.011	0.021	0.031	0.054	0.062
	92.4	0.007	0.021	0.03	0.055	0.062
	92.6	0.008	0.024	0.035	0.046	0.077
	92.8	0.01	0.022	0.027	0.051	0.066
	93	0.006	0.018	0.032	0.052	0.059
	93.2	0.007	0.014	0.028	0.052	0.072
	93.4	0.003	0.024	0.031	0.046	0.067
	93.6	0.006	0.021	0.031	0.05	0.062
	93.8	-0.003	0.013	0.033	0.06	0.068
	94	0.007	0.019	0.031	0.054	0.071
	94.2	0.006	0.018	0.029	0.048	0.069
	94.4	-0.001	0.021	0.034	0.051	0.07
	94.6	0.003	0.015	0.026	0.059	0.068
	94.8	0.001	0.021	0.032	0.054	0.066
	95	0.012	0.02	0.031	0.049	0.064
	95.2	0.01	0.025	0.029	0.048	0.069
	95.4	0.007	0.017	0.032	0.051	0.064
	95.6	0.004	0.021	0.032	0.053	0.067
	95.8	0.011	0.021	0.032	0.056	0.065
	96	0.001	0.014	0.03	0.051	0.064
	96.2	0.006	0.021	0.031	0.046	0.064
	96.4	0.006	0.021	0.031	0.056	0.066
	96.6	0.002	0.022	0.029	0.053	0.067
	96.8	0.005	0.02	0.033	0.055	0.072
	97	0.007	0.024	0.031	0.052	0.063
	97.2	0.012	0.021	0.03	0.051	0.061
	97.4	0.01	0.018	0.039	0.053	0.07
	97.6	-0.001	0.016	0.03	0.057	0.065
	97.8	0.002	0.014	0.038	0.048	0.068
	98	0.008	0.025	0.036	0.049	0.063
	98.2	0.005	0.023	0.035	0.056	0.074
	98.4	0.004	0.018	0.035	0.055	0.065
	98.6	0.018	0.016	0.025	0.049	0.071
	98.8	0.006	0.023	0.035	0.048	0.069
	99	0.005	0.022	0.031	0.051	0.066
	99.2	0.006	0.023	0.03	0.055	0.067
	99.4	0.01	0.02	0.031	0.055	0.072
	99.6	0.006	0.017	0.034	0.056	0.065
	99.8	0.01	0.02	0.029	0.047	0.063
	100	0.01	0.018	0.036	0.049	0.07
	100.2	0.01	0.02	0.032	0.051	0.068
	100.4	0.006	0.017	0.031	0.054	0.064
	100.6	0.007	0.021	0.033	0.056	0.075
	100.8	0.006	0.028	0.035	0.059	0.063
	101	0.006	0.022	0.024	0.055	0.065
	101.2	0.007	0.021	0.028	0.054	0.067
	101.4	0.006	0.024	0.025	0.051	0.064
	101.6	0.008	0.017	0.035	0.053	0.065
	101.8	0.009	0.026	0.036	0.041	0.062
	102	0.008	0.02	0.034	0.053	0.066
	102.2	0.009	0.023	0.033	0.052	0.064
	102.4	0.005	0.017	0.034	0.054	0.072
	102.6	0.005	0.019	0.026	0.049	0.069
	102.8	0.003	0.026	0.04	0.047	0.065
	103	0.009	0.02	0.029	0.052	0.067
	103.2	0.01	0.022	0.031	0.053	0.067
	103.4	0.011	0.025	0.032	0.058	0.065
	103.6	0.008	0.02	0.029	0.056	0.063
	103.8	0.009	0.02	0.033	0.062	0.066
	104	0.008	0.015	0.029	0.055	0.062
	104.2	0.006	0.016	0.029	0.058	0.068
	104.4	0.004	0.019	0.028	0.059	0.065
	104.6	0.005	0.02	0.032	0.051	0.064
	104.8	0.011	0.017	0.03	0.052	0.061
	105	0.003	0.021	0.034	0.059	0.063
	105.2	0.011	0.016	0.029	0.054	0.066
	105.4	0.011	0.02	0.029	0.048	0.067
	105.6	0.007	0.025	0.026	0.057	0.066
	105.8	0.002	0.021	0.034	0.056	0.068
	106	0.007	0.019	0.035	0.051	0.065
	106.2	-0.001	0.023	0.028	0.057	0.07
	106.4	-0.001	0.025	0.03	0.058	0.068
	106.6	0.002	0.017	0.027	0.049	0.065
	106.8	0.013	0.024	0.032	0.044	0.062
	107	0.008	0.016	0.027	0.05	0.068
	107.2	0.008	0.028	0.032	0.049	0.068
	107.4	0.007	0.02	0.026	0.051	0.068
	107.6	0.007	0.023	0.027	0.054	0.068
	107.8	0.007	0.021	0.035	0.048	0.067
	108	0.005	0.016	0.027	0.047	0.065
	108.2	0.003	0.015	0.028	0.048	0.069
	108.4	0.005	0.024	0.028	0.048	0.066
	108.6	0.007	0.018	0.035	0.05	0.07
	108.8	0.008	0.018	0.036	0.047	0.067
	109	0.007	0.022	0.032	0.052	0.063
	109.2	0.003	0.021	0.029	0.056	0.069
	109.4	0.011	0.013	0.028	0.049	0.065
	109.6	-0.002	0.019	0.031	0.051	0.062
	109.8	0.008	0.018	0.032	0.053	0.069
	110	0.009	0.015	0.024	0.052	0.065
	110.2	0	0.021	0.031	0.053	0.069
	110.4	0.009	0.013	0.031	0.058	0.067
	110.6	0.002	0.027	0.028	0.052	0.063
	110.8	0.01	0.02	0.029	0.054	0.071
	111	0.011	0.021	0.026	0.05	0.066
	111.2	0.015	0.023	0.03	0.052	0.059
	111.4	0.006	0.022	0.027	0.055	0.065
	111.6	0.004	0.019	0.032	0.055	0.064
	111.8	0.007	0.018	0.036	0.052	0.064
	112	0.002	0.017	0.029	0.058	0.07
	112.2	0.006	0.018	0.03	0.05	0.063
	112.4	0.008	0.02	0.036	0.05	0.065
	112.6	0	0.022	0.026	0.053	0.066
	112.8	0.006	0.027	0.031	0.051	0.067
	113	0.005	0.023	0.031	0.05	0.073
	113.2	0.012	0.021	0.028	0.054	0.065
	113.4	0.006	0.025	0.029	0.055	0.068
	113.6	0.009	0.017	0.032	0.053	0.066
	113.8	0.011	0.017	0.028	0.053	0.074
	114	0.007	0.019	0.032	0.052	0.07
	114.2	0.01	0.023	0.03	0.055	0.062
	114.4	0.01	0.022	0.04	0.05	0.065
	114.6	0.006	0.018	0.027	0.051	0.063
	114.8	0.011	0.018	0.027	0.05	0.066
	115	0.008	0.025	0.026	0.056	0.065
	115.2	0.01	0.02	0.032	0.05	0.063
	115.4	0.004	0.02	0.031	0.057	0.068
	115.6	0.005	0.024	0.036	0.055	0.067
	115.8	0.01	0.018	0.032	0.053	0.065
	116	0.009	0.022	0.026	0.053	0.068
	116.2	0.005	0.021	0.029	0.053	0.07
	116.4	0.007	0.024	0.034	0.051	0.062
	116.6	0.008	0.026	0.03	0.053	0.064
	116.8	0.004	0.02	0.034	0.05	0.059
	117	0.006	0.026	0.024	0.053	0.067
	117.2	0.005	0.025	0.033	0.044	0.06
	117.4	0.003	0.019	0.032	0.053	0.067
	117.6	0.012	0.023	0.034	0.051	0.066
	117.8	0.008	0.017	0.033	0.05	0.066
	118	0.009	0.029	0.03	0.055	0.07
	118.2	0.006	0.019	0.033	0.054	0.077
	118.4	0.002	0.021	0.033	0.05	0.071
	118.6	0.005	0.021	0.027	0.055	0.061
	118.8	0.005	0.024	0.037	0.053	0.065
	119	0.007	0.025	0.033	0.05	0.065
	119.2	0.01	0.021	0.031	0.051	0.069
	119.4	0.009	0.021	0.029	0.051	0.072
	119.6	0.01	0.018	0.031	0.045	0.071
	119.8	0.007	0.017	0.032	0.049	0.062
	120	0.008	0.023	0.028	0.051	0.067
	120.2	0.005	0.023	0.03	0.053	0.067
	120.4	0.005	0.018	0.031	0.053	0.06
	120.6	0.008	0.02	0.034	0.046	0.069
	120.8	0.007	0.023	0.029	0.051	0.067
	121	0.003	0.017	0.031	0.052	0.066
	121.2	0.005	0.024	0.033	0.049	0.067
	121.4	0.006	0.017	0.033	0.051	0.071
	121.6	0.011	0.024	0.028	0.049	0.065
	121.8	-0.004	0.017	0.033	0.051	0.067
	122	0.004	0.016	0.031	0.049	0.065
	122.2	0.007	0.021	0.033	0.053	0.066
	122.4	0.005	0.021	0.04	0.055	0.068
	122.6	0.005	0.017	0.035	0.052	0.059
	122.8	0.003	0.02	0.035	0.052	0.068
	123	0.006	0.015	0.036	0.052	0.065
	123.2	0.011	0.023	0.029	0.055	0.071
	123.4	0.004	0.019	0.035	0.05	0.067
	123.6	0.012	0.016	0.039	0.05	0.066
	123.8	0.007	0.018	0.031	0.052	0.061
	124	0.007	0.019	0.032	0.048	0.068
	124.2	0.003	0.019	0.031	0.05	0.066
	124.4	0.005	0.013	0.036	0.055	0.065
	124.6	0.005	0.027	0.032	0.053	0.071
	124.8	0.009	0.022	0.034	0.049	0.059
	125	0.003	0.02	0.032	0.052	0.066
	125.2	0.005	0.019	0.034	0.049	0.068
	125.4	0.011	0.023	0.032	0.052	0.06
	125.6	0.009	0.016	0.028	0.051	0.056
	125.8	0.005	0.025	0.03	0.055	0.067
	126	0.011	0.021	0.033	0.055	0.069
	126.2	0.001	0.019	0.031	0.048	0.063
	126.4	0.005	0.026	0.036	0.057	0.066
	126.6	0	0.025	0.037	0.056	0.068
	126.8	0.007	0.022	0.027	0.05	0.066
	127	0.005	0.021	0.024	0.054	0.069
	127.2	0.009	0.025	0.032	0.052	0.065
	127.4	0.004	0.018	0.033	0.052	0.066
	127.6	0.005	0.023	0.028	0.056	0.069
	127.8	0.003	0.018	0.024	0.052	0.065
	128	0.009	0.014	0.027	0.045	0.071
	128.2	0.004	0.02	0.035	0.056	0.065
	128.4	0.005	0.018	0.034	0.05	0.07
	128.6	0.003	0.02	0.025	0.053	0.067
	128.8	0.005	0.014	0.029	0.048	0.068
	129	0.007	0.019	0.035	0.053	0.072
	129.2	0.01	0.019	0.031	0.046	0.064
	129.4	0.006	0.024	0.032	0.048	0.066
	129.6	0.004	0.031	0.029	0.057	0.063
	129.8	0.005	0.023	0.03	0.053	0.067
	130	0.001	0.016	0.035	0.052	0.066
	130.2	0.003	0.022	0.034	0.054	0.071
	130.4	0.009	0.017	0.032	0.05	0.069
	130.6	0.007	0.02	0.028	0.046	0.062
	130.8	0.012	0.02	0.038	0.054	0.065
	131	0.002	0.021	0.033	0.054	0.066
	131.2	0.014	0.023	0.037	0.055	0.071
	131.4	0.005	0.015	0.031	0.049	0.075
	131.6	0.005	0.015	0.032	0.051	0.068
	131.8	0.011	0.019	0.031	0.05	0.06
	132	0.011	0.02	0.035	0.054	0.07
	132.2	0.01	0.018	0.036	0.055	0.066
	132.4	0.008	0.024	0.032	0.049	0.059
	132.6	0.01	0.021	0.031	0.056	0.064
	132.8	0.01	0.022	0.027	0.051	0.062
	133	0.004	0.029	0.028	0.054	0.067
	133.2	0	0.019	0.032	0.054	0.067
	133.4	0.007	0.023	0.028	0.055	0.062
	133.6	0.01	0.029	0.039	0.052	0.071
	133.8	0.001	0.022	0.032	0.051	0.068
	134	0.005	0.021	0.03	0.048	0.074
	134.2	0.01	0.025	0.029	0.051	0.069
	134.4	0.006	0.019	0.031	0.052	0.069
	134.6	0.006	0.023	0.033	0.056	0.065
	134.8	-0.001	0.022	0.036	0.052	0.064
	135	0.005	0.021	0.034	0.049	0.06
	135.2	0.009	0.02	0.029	0.049	0.064
	135.4	0.011	0.021	0.034	0.047	0.064
	135.6	0.008	0.015	0.034	0.049	0.063
	135.8	0.006	0.021	0.034	0.051	0.067
	136	0.007	0.015	0.031	0.053	0.064
	136.2	0.003	0.023	0.031	0.057	0.072
	136.4	0.008	0.023	0.04	0.052	0.063
	136.6	0.009	0.02	0.033	0.049	0.062
	136.8	0.006	0.023	0.033	0.049	0.064
	137	0.008	0.021	0.038	0.054	0.063
	137.2	0.014	0.028	0.03	0.059	0.072
	137.4	0.007	0.022	0.027	0.044	0.067
	137.6	0.004	0.021	0.032	0.052	0.069
	137.8	0.015	0.02	0.032	0.054	0.064
	138	0.006	0.019	0.032	0.055	0.067
	138.2	0.008	0.019	0.026	0.052	0.067
	138.4	0.006	0.02	0.033	0.049	0.068
	138.6	0.01	0.026	0.037	0.044	0.064
	138.8	0.005	0.02	0.039	0.048	0.066
	139	0.005	0.019	0.033	0.045	0.073
	139.2	0.01	0.023	0.031	0.05	0.064
	139.4	0.006	0.024	0.028	0.059	0.071
	139.6	0.006	0.02	0.041	0.054	0.067
	139.8	0.004	0.024	0.031	0.053	0.07
	140	0.003	0.025	0.031	0.051	0.061
	140.2	0.006	0.021	0.035	0.051	0.061
	140.4	0.005	0.017	0.031	0.049	0.064
	140.6	0.009	0.017	0.038	0.059	0.062
	140.8	0.008	0.02	0.032	0.05	0.071
	141	0.004	0.021	0.033	0.053	0.065
	141.2	0.01	0.023	0.029	0.05	0.064
	141.4	0.01	0.021	0.033	0.051	0.066
	141.6	0.012	0.025	0.029	0.057	0.064
	141.8	0.008	0.027	0.03	0.054	0.069
	142	0.009	0.024	0.033	0.055	0.07
	142.2	0.01	0.023	0.033	0.048	0.063
	142.4	0.007	0.023	0.027	0.057	0.065
	142.6	0.003	0.023	0.025	0.052	0.069
	142.8	0.011	0.021	0.03	0.055	0.067
	143	0.006	0.021	0.031	0.047	0.066
	143.2	0.01	0.025	0.033	0.052	0.069
	143.4	0.01	0.023	0.03	0.051	0.07
	143.6	0.011	0.03	0.03	0.052	0.062
	143.8	0.007	0.022	0.03	0.051	0.072
	144	0.009	0.02	0.033	0.052	0.069
	144.2	0.005	0.017	0.034	0.047	0.066
	144.4	0.007	0.019	0.03	0.056	0.064
	144.6	0.008	0.023	0.034	0.05	0.063
	144.8	0.01	0.023	0.034	0.049	0.067
	145	0.015	0.02	0.024	0.047	0.063
	145.2	0.007	0.019	0.037	0.05	0.066
	145.4	0.011	0.02	0.035	0.048	0.06
	145.6	0.004	0.021	0.035	0.053	0.066
	145.8	0.01	0.028	0.027	0.05	0.065
	146	0.005	0.023	0.032	0.049	0.061
	146.2	0.007	0.025	0.033	0.052	0.063
	146.4	0.012	0.023	0.033	0.05	0.067
	146.6	0.008	0.02	0.031	0.053	0.066
	146.8	0.005	0.029	0.033	0.054	0.067
	147	0.01	0.02	0.033	0.05	0.066
	147.2	0.007	0.022	0.027	0.055	0.065
	147.4	0.009	0.019	0.034	0.05	0.07
	147.6	0.003	0.024	0.035	0.052	0.07
	147.8	0.008	0.022	0.035	0.054	0.067
	148	0.008	0.022	0.03	0.051	0.066
	148.2	0.004	0.024	0.034	0.052	0.066
	148.4	0.005	0.024	0.033	0.052	0.068
	148.6	0.008	0.025	0.033	0.051	0.073
	148.8	0.004	0.021	0.033	0.052	0.065
	149	0.009	0.025	0.031	0.052	0.061
	149.2	0.004	0.021	0.033	0.058	0.064
	149.4	0.005	0.025	0.031	0.047	0.066
	149.6	0.009	0.02	0.03	0.053	0.065
	149.8	0.007	0.019	0.03	0.055	0.066
	150	0.005	0.022	0.031	0.053	0.067
	150.2	0.01	0.018	0.035	0.049	0.066
	150.4	0.007	0.02	0.029	0.049	0.066
	150.6	0.01	0.024	0.03	0.049	0.065
	150.8	0.008	0.021	0.028	0.054	0.066
	151	0.002	0.026	0.034	0.051	0.064
	151.2	0.01	0.024	0.029	0.053	0.059
	151.4	0.008	0.019	0.03	0.047	0.061
	151.6	0.006	0.026	0.038	0.06	0.062
	151.8	0.007	0.018	0.037	0.055	0.07
	152	0.011	0.027	0.035	0.05	0.07
	152.2	0.003	0.03	0.027	0.049	0.065
	152.4	0.007	0.026	0.038	0.051	0.075
	152.6	0.007	0.021	0.035	0.054	0.069
	152.8	0.003	0.022	0.028	0.058	0.064
	153	0.007	0.028	0.038	0.054	0.061
	153.2	0.007	0.024	0.036	0.051	0.062
	153.4	0.009	0.025	0.033	0.053	0.062
	153.6	0.005	0.026	0.035	0.052	0.06
	153.8	0.003	0.021	0.036	0.056	0.066
	154	0.011	0.024	0.035	0.059	0.065
	154.2	0.007	0.023	0.04	0.052	0.07
	154.4	0.005	0.025	0.036	0.05	0.067
	154.6	0.005	0.018	0.035	0.054	0.066
	154.8	0.009	0.022	0.035	0.051	0.071
	155	0.007	0.03	0.031	0.049	0.069
	155.2	0.009	0.02	0.031	0.05	0.066
	155.4	0.008	0.024	0.032	0.055	0.066
	155.6	0.005	0.019	0.027	0.056	0.063
	155.8	0.005	0.019	0.036	0.053	0.069
	156	0.005	0.02	0.031	0.05	0.059
	156.2	0.01	0.025	0.032	0.05	0.068
	156.4	0.004	0.026	0.036	0.048	0.066
	156.6	0.003	0.025	0.032	0.05	0.064
	156.8	0.006	0.022	0.028	0.053	0.067
	157	0.011	0.02	0.036	0.047	0.064
	157.2	0.007	0.028	0.03	0.054	0.071
	157.4	0.006	0.021	0.032	0.053	0.066
	157.6	0.003	0.03	0.04	0.055	0.067
	157.8	0.007	0.03	0.039	0.05	0.06
	158	0.01	0.025	0.034	0.049	0.067
	158.2	0.007	0.021	0.032	0.051	0.065
	158.4	0.007	0.022	0.033	0.05	0.065
	158.6	0.005	0.02	0.036	0.05	0.068
	158.8	0.009	0.027	0.032	0.058	0.068
	159	0.003	0.025	0.035	0.048	0.066
	159.2	0.012	0.024	0.028	0.052	0.069
	159.4	0.008	0.023	0.032	0.052	0.068
	159.6	0.001	0.024	0.033	0.051	0.066
	159.8	0.006	0.021	0.029	0.048	0.071
	160	0.006	0.023	0.029	0.051	0.068
	160.2	0.002	0.026	0.033	0.044	0.07
	160.4	0.008	0.023	0.039	0.047	0.071
	160.6	0.007	0.019	0.037	0.049	0.065
	160.8	0.008	0.028	0.033	0.049	0.061
	161	0.004	0.024	0.038	0.053	0.066
	161.2	0.004	0.019	0.034	0.054	0.062
	161.4	0.007	0.022	0.035	0.052	0.064
	161.6	0.006	0.021	0.032	0.052	0.063
	161.8	0.004	0.017	0.034	0.048	0.068
	162	0.009	0.029	0.037	0.051	0.065
	162.2	0.009	0.019	0.032	0.054	0.066
	162.4	0.005	0.02	0.031	0.051	0.06
	162.6	0.004	0.023	0.032	0.05	0.068
	162.8	0.005	0.02	0.033	0.05	0.068
	163	0.007	0.022	0.033	0.052	0.064
	163.2	0.009	0.024	0.029	0.052	0.064
	163.4	0.011	0.024	0.037	0.054	0.067
	163.6	0.001	0.021	0.036	0.049	0.066
	163.8	0.011	0.022	0.03	0.049	0.066
	164	0.003	0.024	0.037	0.043	0.063
	164.2	-0.001	0.025	0.035	0.059	0.063
	164.4	0.01	0.022	0.038	0.051	0.067
	164.6	0.007	0.025	0.032	0.051	0.065
	164.8	0.013	0.021	0.034	0.043	0.065
	165	0.004	0.024	0.029	0.051	0.061
	165.2	0.009	0.027	0.042	0.052	0.068
	165.4	0.009	0.019	0.041	0.048	0.062
	165.6	0.007	0.021	0.031	0.048	0.062
	165.8	0.009	0.025	0.034	0.058	0.068
	166	0.013	0.024	0.04	0.055	0.067
	166.2	0.008	0.023	0.034	0.05	0.067
	166.4	0.005	0.031	0.036	0.051	0.064
	166.6	0.008	0.024	0.035	0.051	0.067
	166.8	0.008	0.019	0.032	0.053	0.07
	167	0.005	0.024	0.028	0.051	0.061
	167.2	0.006	0.024	0.026	0.053	0.066
	167.4	0.008	0.021	0.032	0.063	0.064
	167.6	0.008	0.019	0.033	0.052	0.068
	167.8	0.003	0.021	0.035	0.049	0.066
	168	0.006	0.023	0.034	0.055	0.065
	168.2	0.003	0.019	0.032	0.049	0.07
	168.4	0.016	0.015	0.037	0.043	0.067
	168.6	0.005	0.028	0.035	0.054	0.067
	168.8	0.007	0.019	0.035	0.051	0.066
	169	0.009	0.028	0.033	0.051	0.063
	169.2	0.013	0.013	0.034	0.05	0.065
	169.4	0.01	0.025	0.031	0.055	0.064
	169.6	0.005	0.022	0.029	0.053	0.064
	169.8	0.007	0.022	0.035	0.055	0.061
	170	0.019	0.021	0.035	0.056	0.068
	170.2	0.01	0.018	0.031	0.052	0.061
	170.4	0.006	0.027	0.03	0.058	0.066
	170.6	-0.001	0.026	0.036	0.044	0.071
	170.8	0.003	0.027	0.028	0.051	0.068
	171	0.016	0.027	0.036	0.052	0.067
	171.2	0.014	0.028	0.031	0.053	0.066
	171.4	0.01	0.028	0.03	0.051	0.062
	171.6	0.006	0.019	0.036	0.056	0.067
	171.8	0.007	0.021	0.031	0.049	0.071
	172	0.009	0.025	0.027	0.053	0.06
	172.2	0.006	0.016	0.028	0.057	0.07
	172.4	0.01	0.023	0.029	0.057	0.066
	172.6	0.01	0.024	0.031	0.052	0.066
	172.8	0.012	0.024	0.03	0.055	0.068
	173	0.001	0.022	0.029	0.05	0.062
	173.2	0.013	0.025	0.034	0.049	0.065
	173.4	0.005	0.02	0.035	0.049	0.071
	173.6	0.002	0.023	0.033	0.053	0.062
	173.8	0.012	0.028	0.036	0.049	0.066
	174	0.012	0.027	0.035	0.056	0.059
	174.2	0.005	0.029	0.038	0.049	0.071
	174.4	0.007	0.031	0.029	0.053	0.068
	174.6	0.009	0.028	0.032	0.052	0.068
	174.8	0.008	0.018	0.03	0.051	0.062
	175	0.009	0.023	0.035	0.051	0.07
	175.2	0.01	0.023	0.035	0.051	0.074
	175.4	0.004	0.02	0.029	0.053	0.068
	175.6	0.01	0.022	0.039	0.051	0.065
	175.8	0.006	0.019	0.031	0.05	0.068
	176	0.014	0.023	0.037	0.048	0.068
	176.2	0.01	0.023	0.034	0.05	0.07
	176.4	0.009	0.017	0.036	0.049	0.063
	176.6	0.009	0.02	0.031	0.054	0.066
	176.8	0.001	0.021	0.028	0.057	0.06
	177	0.005	0.022	0.032	0.049	0.065
	177.2	0.006	0.023	0.037	0.054	0.067
	177.4	0.008	0.018	0.033	0.049	0.062
	177.6	0.006	0.02	0.033	0.061	0.064
	177.8	0.002	0.025	0.029	0.052	0.068
	178	0.005	0.022	0.036	0.054	0.062
	178.2	0.006	0.024	0.041	0.05	0.068
	178.4	0.009	0.028	0.032	0.052	0.063
	178.6	0.009	0.026	0.032	0.052	0.065
	178.8	0.006	0.025	0.03	0.05	0.063
	179	0.015	0.031	0.037	0.052	0.066
	179.2	0.007	0.024	0.032	0.051	0.063
	179.4	0.005	0.025	0.032	0.055	0.07
	179.6	0.009	0.027	0.037	0.053	0.06
	179.8	0.007	0.024	0.034	0.051	0.059
	180	0.008	0.025	0.033	0.053	0.071
	180.2	0.012	0.021	0.035	0.053	0.065
	180.4	0.008	0.021	0.039	0.053	0.062
	180.6	0.009	0.024	0.03	0.056	0.066
	180.8	0.01	0.017	0.031	0.054	0.067
	181	0.007	0.024	0.034	0.052	0.063
	181.2	0.004	0.026	0.034	0.056	0.068
	181.4	0.012	0.019	0.029	0.052	0.063
	181.6	0.007	0.02	0.029	0.047	0.071
	181.8	0.007	0.028	0.033	0.049	0.067
	182	0.007	0.024	0.032	0.051	0.067
	182.2	0.004	0.02	0.036	0.052	0.066
	182.4	0.004	0.025	0.029	0.059	0.067
	182.6	0.011	0.022	0.034	0.059	0.067
	182.8	0.007	0.025	0.035	0.051	0.066
	183	0.003	0.027	0.034	0.049	0.072
	183.2	0.01	0.027	0.033	0.055	0.067
	183.4	0.01	0.026	0.032	0.051	0.07
	183.6	0.008	0.019	0.03	0.046	0.072
	183.8	0.01	0.024	0.034	0.05	0.071
	184	0.006	0.02	0.032	0.052	0.066
	184.2	0.002	0.026	0.034	0.05	0.07
	184.4	0.007	0.025	0.029	0.054	0.064
	184.6	0.006	0.019	0.032	0.047	0.061
	184.8	0.002	0.023	0.032	0.051	0.07
	185	0.005	0.017	0.029	0.054	0.069
	185.2	0.006	0.027	0.031	0.056	0.068
	185.4	0.007	0.023	0.034	0.053	0.064
	185.6	0.005	0.025	0.04	0.062	0.068
	185.8	0.006	0.015	0.034	0.052	0.061
	186	0.01	0.016	0.032	0.051	0.065
	186.2	0.007	0.025	0.037	0.056	0.064
	186.4	0.009	0.025	0.03	0.055	0.067
	186.6	0.004	0.021	0.033	0.054	0.066
	186.8	0.009	0.024	0.032	0.056	0.067
	187	0.003	0.02	0.032	0.054	0.063
	187.2	0.011	0.024	0.023	0.051	0.065
	187.4	0.005	0.016	0.033	0.052	0.068
	187.6	0.008	0.019	0.034	0.051	0.064
	187.8	0.007	0.025	0.029	0.055	0.068
	188	0.005	0.02	0.034	0.051	0.065
	188.2	0.008	0.02	0.031	0.052	0.068
	188.4	0.011	0.024	0.031	0.049	0.071
	188.6	0.01	0.025	0.039	0.05	0.065
	188.8	0.008	0.022	0.035	0.049	0.061
	189	0.014	0.028	0.032	0.05	0.068
	189.2	0.015	0.024	0.034	0.053	0.068
	189.4	0.002	0.022	0.026	0.055	0.071
	189.6	0.005	0.028	0.038	0.053	0.062
	189.8	0.009	0.023	0.037	0.046	0.068
	190	0.003	0.022	0.034	0.052	0.06
	190.2	0.007	0.02	0.035	0.047	0.071
	190.4	0.009	0.023	0.04	0.047	0.064
	190.6	0.008	0.021	0.035	0.055	0.067
	190.8	0.009	0.012	0.034	0.052	0.064
	191	0.004	0.026	0.035	0.055	0.065
	191.2	0.011	0.022	0.04	0.056	0.056
	191.4	-0.001	0.028	0.032	0.05	0.069
	191.6	0.007	0.028	0.032	0.05	0.062
	191.8	0.009	0.023	0.028	0.055	0.064
	192	0.008	0.023	0.034	0.055	0.063
	192.2	0.006	0.025	0.04	0.051	0.066
	192.4	0.007	0.024	0.029	0.052	0.062
	192.6	0.003	0.028	0.032	0.046	0.058
	192.8	0.002	0.025	0.032	0.054	0.061
	193	0.004	0.021	0.035	0.054	0.068
	193.2	0.004	0.023	0.033	0.055	0.066
	193.4	0.011	0.022	0.029	0.055	0.06
	193.6	0.002	0.025	0.026	0.055	0.062
	193.8	0.012	0.024	0.037	0.055	0.061
	194	0.013	0.02	0.036	0.049	0.069
	194.2	0.008	0.024	0.029	0.06	0.065
	194.4	0.008	0.027	0.032	0.051	0.062
	194.6	0.007	0.025	0.031	0.048	0.064
	194.8	0.006	0.027	0.033	0.053	0.062
	195	0.012	0.023	0.029	0.051	0.066
	195.2	0.001	0.026	0.033	0.049	0.069
	195.4	0.007	0.028	0.03	0.05	0.064
	195.6	0.007	0.022	0.031	0.056	0.061
	195.8	0.012	0.016	0.035	0.06	0.068
	196	0.009	0.024	0.031	0.055	0.066
	196.2	0.011	0.027	0.035	0.054	0.069
	196.4	0.01	0.023	0.029	0.046	0.067
	196.6	0.009	0.023	0.036	0.049	0.069
	196.8	0.004	0.025	0.035	0.051	0.065
	197	0.005	0.023	0.033	0.051	0.07
	197.2	0.012	0.026	0.028	0.053	0.069
	197.4	0.004	0.026	0.029	0.052	0.069
	197.6	0.009	0.029	0.033	0.059	0.062
	197.8	0.013	0.025	0.043	0.051	0.069
	198	0.009	0.028	0.028	0.051	0.064
	198.2	0.009	0.03	0.034	0.056	0.07
	198.4	0.007	0.023	0.029	0.051	0.066
	198.6	0.006	0.019	0.037	0.055	0.068
	198.8	0.006	0.022	0.035	0.049	0.068
	199	0.01	0.026	0.034	0.048	0.063
	199.2	0.004	0.028	0.034	0.052	0.062
	199.4	0.002	0.026	0.037	0.051	0.066
	199.6	0.01	0.021	0.034	0.054	0.064
	199.8	0.01	0.019	0.034	0.052	0.066
	200	0.007	0.023	0.037	0.056	0.07
	200.2	0.006	0.019	0.036	0.058	0.068
	200.4	0.007	0.019	0.032	0.052	0.065
	200.6	0.006	0.03	0.032	0.056	0.068
	200.8	0.006	0.028	0.035	0.048	0.067
	201	0.007	0.023	0.031	0.052	0.064
	201.2	0.013	0.025	0.034	0.05	0.07
	201.4	0.009	0.025	0.035	0.048	0.072
	201.6	0.009	0.026	0.035	0.052	0.059
	201.8	0.003	0.018	0.035	0.047	0.07
	202	0.007	0.023	0.035	0.052	0.071
	202.2	0.004	0.023	0.035	0.048	0.061
	202.4	0.013	0.022	0.03	0.05	0.068
	202.6	0.005	0.026	0.034	0.055	0.065
	202.8	0.009	0.024	0.038	0.048	0.06
	203	0.008	0.018	0.03	0.05	0.062
	203.2	0.004	0.022	0.03	0.052	0.065
	203.4	0.012	0.024	0.035	0.051	0.065
	203.6	0.002	0.026	0.029	0.054	0.063
	203.8	0.007	0.023	0.033	0.056	0.063
	204	0.012	0.02	0.036	0.052	0.064
	204.2	0.006	0.018	0.033	0.049	0.068
	204.4	0.002	0.027	0.028	0.057	0.067
	204.6	0.01	0.022	0.033	0.056	0.064
	204.8	0.008	0.021	0.028	0.047	0.063
	205	0.014	0.025	0.035	0.056	0.062
	205.2	0.005	0.025	0.03	0.052	0.059
	205.4	0.009	0.022	0.038	0.042	0.066
	205.6	0.008	0.027	0.039	0.049	0.072
	205.8	0.012	0.025	0.035	0.055	0.069
	206	0.013	0.028	0.035	0.052	0.065
	206.2	0.01	0.024	0.031	0.048	0.068
	206.4	0.01	0.025	0.03	0.052	0.071
	206.6	0.007	0.029	0.03	0.05	0.066
	206.8	0.001	0.018	0.036	0.05	0.065
	207	0.008	0.025	0.038	0.052	0.06
	207.2	0.002	0.026	0.036	0.056	0.065
	207.4	0.012	0.026	0.036	0.049	0.072
	207.6	0.009	0.018	0.04	0.053	0.067
	207.8	0.018	0.024	0.038	0.05	0.07
	208	0.005	0.022	0.033	0.05	0.061
	208.2	0.011	0.025	0.034	0.053	0.072
	208.4	0.005	0.024	0.029	0.051	0.062
	208.6	0.003	0.016	0.036	0.052	0.065
	208.8	0.005	0.023	0.036	0.053	0.067
	209	0.01	0.026	0.035	0.054	0.064
	209.2	0.007	0.025	0.028	0.052	0.067
	209.4	0.012	0.021	0.03	0.046	0.068
	209.6	0.01	0.029	0.03	0.054	0.064
	209.8	0.011	0.024	0.038	0.058	0.067
	210	0.013	0.024	0.034	0.044	0.067
	210.2	0.011	0.022	0.037	0.057	0.064
	210.4	0.007	0.021	0.03	0.054	0.07
	210.6	0.012	0.022	0.035	0.052	0.069
	210.8	0.008	0.021	0.039	0.049	0.071
	211	0.006	0.02	0.033	0.051	0.067
	211.2	0.006	0.023	0.032	0.047	0.068
	211.4	0.007	0.019	0.035	0.051	0.066
	211.6	0.004	0.027	0.033	0.059	0.069
	211.8	0.009	0.026	0.032	0.051	0.061
	212	0.007	0.025	0.029	0.053	0.069
	212.2	0.003	0.023	0.039	0.055	0.067
	212.4	0.008	0.028	0.035	0.05	0.071
	212.6	0.011	0.029	0.029	0.05	0.067
	212.8	0.007	0.016	0.036	0.05	0.067
	213	0.011	0.022	0.033	0.055	0.073
	213.2	0.005	0.027	0.025	0.045	0.068
	213.4	0.005	0.029	0.029	0.05	0.069
	213.6	0.003	0.029	0.029	0.054	0.058
	213.8	0.007	0.027	0.029	0.05	0.07
	214	0.009	0.026	0.039	0.048	0.064
	214.2	0.01	0.022	0.033	0.045	0.063
	214.4	0.011	0.019	0.036	0.053	0.066
	214.6	0.007	0.02	0.028	0.054	0.061
	214.8	0.011	0.023	0.03	0.051	0.068
	215	0.011	0.022	0.032	0.051	0.069
	215.2	0.006	0.027	0.03	0.053	0.07
	215.4	0.013	0.022	0.036	0.056	0.069
	215.6	0.007	0.025	0.036	0.047	0.067
	215.8	0.002	0.022	0.037	0.047	0.063
	216	0.009	0.023	0.033	0.053	0.065
	216.2	0.009	0.027	0.037	0.047	0.067
	216.4	0.012	0.023	0.035	0.057	0.062
	216.6	0.013	0.023	0.034	0.05	0.061
	216.8	0.005	0.024	0.038	0.053	0.069
	217	0.005	0.024	0.037	0.054	0.066
	217.2	0.009	0.026	0.028	0.052	0.067
	217.4	0.013	0.026	0.041	0.05	0.068
	217.6	0.012	0.027	0.036	0.05	0.068
	217.8	0.007	0.024	0.033	0.053	0.067
	218	0.003	0.025	0.03	0.045	0.071
	218.2	0.01	0.029	0.033	0.047	0.07
	218.4	0.004	0.025	0.034	0.053	0.071
	218.6	0.004	0.024	0.03	0.049	0.065
	218.8	0.009	0.028	0.033	0.053	0.065
	219	0.013	0.027	0.036	0.053	0.066
	219.2	0.007	0.028	0.027	0.05	0.072
	219.4	0.008	0.021	0.037	0.053	0.062
	219.6	0.008	0.024	0.039	0.051	0.071
	219.8	0.01	0.022	0.035	0.053	0.069
	220	0.004	0.028	0.031	0.052	0.063
	220.2	0.005	0.02	0.03	0.051	0.067
	220.4	0.007	0.025	0.034	0.057	0.062
	220.6	0.006	0.025	0.034	0.052	0.063
	220.8	0.012	0.03	0.033	0.049	0.06
	221	0.008	0.02	0.027	0.049	0.065
	221.2	0.008	0.03	0.031	0.054	0.07
	221.4	0.01	0.018	0.033	0.048	0.069
	221.6	0.011	0.024	0.033	0.048	0.072
	221.8	0.011	0.025	0.032	0.05	0.065
	222	0.011	0.026	0.037	0.046	0.071
	222.2	0.004	0.027	0.039	0.056	0.073
	222.4	0.01	0.027	0.032	0.051	0.066
	222.6	0.01	0.022	0.029	0.049	0.068
	222.8	0.005	0.023	0.032	0.051	0.072
	223	0.006	0.024	0.038	0.052	0.064
	223.2	0.004	0.026	0.037	0.053	0.066
	223.4	0.008	0.023	0.034	0.054	0.065
	223.6	0.014	0.026	0.034	0.051	0.07
	223.8	0.008	0.024	0.038	0.048	0.066
	224	0.009	0.023	0.033	0.046	0.071
	224.2	0.011	0.025	0.031	0.056	0.067
	224.4	0.01	0.022	0.031	0.056	0.071
	224.6	0.009	0.024	0.039	0.053	0.07
	224.8	0.008	0.024	0.031	0.048	0.067
	225	0.008	0.019	0.032	0.057	0.058
	225.2	0.009	0.027	0.031	0.046	0.073
	225.4	0.009	0.02	0.037	0.047	0.064
	225.6	0.007	0.016	0.035	0.048	0.066
	225.8	0.007	0.022	0.04	0.062	0.066
	226	0.002	0.029	0.033	0.054	0.065
	226.2	0.006	0.024	0.032	0.053	0.068
	226.4	0.012	0.024	0.034	0.06	0.064
	226.6	0.008	0.03	0.037	0.053	0.062
	226.8	0.012	0.023	0.032	0.058	0.066
	227	0.013	0.024	0.043	0.045	0.06
	227.2	0.005	0.025	0.035	0.052	0.067
	227.4	0.007	0.022	0.031	0.049	0.068
	227.6	0.006	0.024	0.032	0.05	0.071
	227.8	0.008	0.027	0.035	0.051	0.058
	228	0.016	0.015	0.035	0.053	0.07
	228.2	0.013	0.023	0.033	0.054	0.067
	228.4	0.004	0.033	0.03	0.049	0.064
	228.6	0.012	0.018	0.037	0.051	0.065
	228.8	0.016	0.014	0.036	0.05	0.07
	229	0.007	0.025	0.034	0.052	0.064
	229.2	0.014	0.023	0.036	0.054	0.066
	229.4	0.008	0.025	0.039	0.056	0.067
	229.6	0.009	0.022	0.031	0.046	0.059
	229.8	0.01	0.024	0.032	0.053	0.068
	230	0.008	0.026	0.031	0.049	0.068
	230.2	0.007	0.018	0.035	0.045	0.067
	230.4	0.012	0.027	0.039	0.057	0.064
	230.6	0.002	0.026	0.036	0.054	0.068
	230.8	0.009	0.026	0.037	0.051	0.061
	231	0.005	0.022	0.036	0.054	0.071
	231.2	0.011	0.029	0.03	0.051	0.065
	231.4	0.005	0.019	0.038	0.051	0.067
	231.6	0.012	0.02	0.031	0.053	0.063
	231.8	0.009	0.032	0.032	0.054	0.065
	232	0.008	0.025	0.035	0.055	0.069
	232.2	0.004	0.029	0.033	0.05	0.067
	232.4	0.01	0.022	0.034	0.051	0.069
	232.6	0.011	0.021	0.038	0.049	0.064
	232.8	0.002	0.022	0.035	0.051	0.065
	233	0.006	0.021	0.039	0.05	0.061
	233.2	0.008	0.023	0.036	0.056	0.068
	233.4	0.007	0.025	0.034	0.054	0.064
	233.6	0.008	0.024	0.029	0.05	0.062
	233.8	0.005	0.021	0.036	0.055	0.066
	234	0.008	0.026	0.034	0.047	0.065
	234.2	0.014	0.024	0.035	0.056	0.067
	234.4	0.007	0.018	0.03	0.046	0.068
	234.6	0.008	0.027	0.038	0.051	0.07
	234.8	0.012	0.022	0.035	0.047	0.064
	235	0.011	0.023	0.035	0.047	0.069
	235.2	0.013	0.021	0.036	0.056	0.067
	235.4	0.007	0.026	0.037	0.052	0.067
	235.6	0.014	0.025	0.036	0.045	0.062
	235.8	0.005	0.025	0.034	0.05	0.065
	236	0.006	0.027	0.033	0.057	0.074
	236.2	0.006	0.031	0.035	0.051	0.062
	236.4	0.008	0.023	0.034	0.051	0.067
	236.6	0.006	0.02	0.032	0.049	0.064
	236.8	0.012	0.02	0.031	0.051	0.064
	237	0.004	0.021	0.035	0.05	0.067
	237.2	0.008	0.029	0.037	0.044	0.066
	237.4	0.006	0.025	0.037	0.052	0.067
	237.6	0.009	0.026	0.031	0.052	0.068
	237.8	0.008	0.028	0.031	0.052	0.066
	238	0.007	0.023	0.034	0.054	0.065
	238.2	0.008	0.019	0.034	0.051	0.067
	238.4	0.006	0.025	0.03	0.048	0.063
	238.6	0.001	0.029	0.032	0.049	0.066
	238.8	0.005	0.022	0.031	0.054	0.069
	239	0.008	0.024	0.038	0.057	0.07
	239.2	0.011	0.026	0.033	0.045	0.069
	239.4	0.005	0.023	0.036	0.056	0.071
	239.6	0.003	0.027	0.034	0.055	0.067
	239.8	0.006	0.031	0.032	0.055	0.066
	240	0.015	0.02	0.033	0.051	0.063
	240.2	0.01	0.019	0.039	0.055	0.061
	240.4	0.009	0.03	0.033	0.051	0.059
	240.6	0.01	0.018	0.035	0.045	0.066
	240.8	0.01	0.032	0.041	0.051	0.065
	241	0.008	0.019	0.031	0.06	0.07
	241.2	0.009	0.027	0.038	0.056	0.064
	241.4	0.007	0.023	0.033	0.061	0.063
	241.6	0.004	0.021	0.033	0.059	0.065
	241.8	0.01	0.019	0.034	0.051	0.061
	242	0.006	0.028	0.034	0.053	0.062
	242.2	0.004	0.027	0.032	0.055	0.068
	242.4	0.005	0.029	0.034	0.062	0.069
	242.6	0.013	0.027	0.029	0.05	0.074
	242.8	0.008	0.028	0.029	0.055	0.067
	243	0.008	0.027	0.028	0.049	0.062
	243.2	0.007	0.02	0.03	0.058	0.067
	243.4	0.005	0.025	0.034	0.054	0.065
	243.6	0.005	0.019	0.039	0.05	0.07
	243.8	0.009	0.025	0.035	0.057	0.072
	244	0.011	0.024	0.035	0.059	0.073
	244.2	0.005	0.024	0.034	0.052	0.065
	244.4	0.005	0.025	0.035	0.052	0.062
	244.6	0.005	0.024	0.031	0.046	0.069
	244.8	0.007	0.018	0.029	0.051	0.065
	245	0.009	0.026	0.037	0.058	0.064
	245.2	0.007	0.02	0.035	0.058	0.071
	245.4	0.009	0.025	0.035	0.052	0.069
	245.6	0.011	0.024	0.036	0.056	0.06
	245.8	0.011	0.028	0.034	0.054	0.062
	246	0.005	0.03	0.036	0.049	0.066
	246.2	0.011	0.021	0.037	0.047	0.067
	246.4	0.013	0.03	0.032	0.052	0.059
	246.6	0.004	0.025	0.038	0.045	0.063
	246.8	0.012	0.021	0.029	0.061	0.064
	247	0.007	0.025	0.034	0.051	0.066
	247.2	0.008	0.031	0.035	0.055	0.064
	247.4	0.005	0.025	0.033	0.051	0.061
	247.6	0.009	0.021	0.039	0.05	0.067
	247.8	0.011	0.024	0.033	0.047	0.067
	248	0.012	0.025	0.036	0.053	0.072
	248.2	0.011	0.026	0.037	0.057	0.07
	248.4	0.009	0.027	0.038	0.055	0.063
	248.6	0.011	0.024	0.032	0.055	0.066
	248.8	0.007	0.025	0.025	0.048	0.067
	249	0.006	0.025	0.028	0.055	0.063
	249.2	0.008	0.022	0.032	0.05	0.062
	249.4	0.004	0.017	0.031	0.051	0.063
	249.6	0.009	0.025	0.037	0.057	0.064
	249.8	0.013	0.018	0.029	0.056	0.067
	250	0.006	0.027	0.033	0.053	0.066
	250.2	0.003	0.026	0.034	0.048	0.065
	250.4	0.003	0.021	0.03	0.054	0.061
	250.6	0.009	0.027	0.035	0.053	0.067
	250.8	0.006	0.024	0.029	0.057	0.062
	251	0.003	0.025	0.031	0.053	0.07
	251.2	0.008	0.024	0.038	0.057	0.064
	251.4	-0.002	0.024	0.032	0.05	0.07
	251.6	0.01	0.024	0.034	0.051	0.07
	251.8	0.013	0.031	0.037	0.048	0.064
	252	0.004	0.024	0.034	0.048	0.069
	252.2	0.003	0.027	0.033	0.048	0.068
	252.4	0.008	0.028	0.032	0.047	0.07
	252.6	0.007	0.023	0.032	0.052	0.07
	252.8	0.007	0.032	0.027	0.051	0.064
	253	0.004	0.021	0.041	0.057	0.06
	253.2	0.009	0.029	0.033	0.052	0.07
	253.4	0.012	0.022	0.031	0.05	0.066
	253.6	0.008	0.021	0.037	0.052	0.067
	253.8	0.012	0.022	0.034	0.054	0.066
	254	0.01	0.023	0.032	0.058	0.064
	254.2	0.008	0.029	0.037	0.051	0.067
	254.4	0.011	0.022	0.034	0.051	0.07
	254.6	0.011	0.019	0.033	0.052	0.068
	254.8	0.007	0.025	0.026	0.054	0.069
	255	0.011	0.028	0.031	0.049	0.063
	255.2	0.014	0.021	0.03	0.046	0.069
	255.4	0.01	0.027	0.036	0.045	0.067
	255.6	0.009	0.017	0.031	0.048	0.065
	255.8	0.009	0.026	0.034	0.054	0.066
	256	0.011	0.024	0.037	0.054	0.07
	256.2	0.011	0.022	0.028	0.054	0.071
	256.4	0.003	0.028	0.026	0.045	0.068
	256.6	0.01	0.026	0.032	0.051	0.066
	256.8	0.008	0.025	0.032	0.051	0.065
	257	0.009	0.022	0.031	0.049	0.067
	257.2	0.004	0.022	0.034	0.047	0.063
	257.4	0.004	0.024	0.027	0.054	0.065
	257.6	0.006	0.027	0.027	0.048	0.063
	257.8	0.005	0.021	0.034	0.059	0.061
	258	-0.002	0.024	0.028	0.054	0.064
	258.2	0.003	0.023	0.035	0.048	0.067
	258.4	0.015	0.024	0.038	0.049	0.064
	258.6	0.004	0.023	0.036	0.055	0.067
	258.8	0.005	0.022	0.034	0.055	0.064
	259	0.013	0.027	0.031	0.054	0.058
	259.2	0.005	0.024	0.033	0.052	0.062
	259.4	0.007	0.021	0.032	0.053	0.061
	259.6	0.009	0.02	0.033	0.055	0.064
	259.8	0.007	0.026	0.035	0.051	0.067
	260	0.008	0.026	0.033	0.052	0.069
	260.2	0.01	0.027	0.039	0.051	0.069
	260.4	0.008	0.021	0.035	0.055	0.06
	260.6	0.011	0.024	0.036	0.058	0.065
	260.8	0.003	0.029	0.036	0.056	0.065
	261	0.004	0.018	0.037	0.06	0.067
	261.2	0.005	0.022	0.033	0.058	0.06
	261.4	0.004	0.023	0.03	0.052	0.066
	261.6	0.011	0.024	0.036	0.051	0.068
	261.8	0.004	0.022	0.031	0.052	0.065
	262	0.004	0.026	0.032	0.051	0.063
	262.2	0.012	0.027	0.044	0.053	0.066
	262.4	0.009	0.028	0.029	0.052	0.069
	262.6	0.01	0.03	0.033	0.051	0.064
	262.8	0.011	0.024	0.033	0.056	0.068
	263	0.008	0.022	0.028	0.049	0.067
	263.2	0.015	0.022	0.028	0.049	0.066
	263.4	0.009	0.022	0.036	0.05	0.061
	263.6	0.01	0.027	0.04	0.043	0.066
	263.8	0.005	0.023	0.029	0.05	0.067
	264	0.006	0.023	0.034	0.052	0.066
	264.2	0.005	0.027	0.038	0.05	0.06
	264.4	0.005	0.024	0.036	0.056	0.071
	264.6	0.009	0.019	0.038	0.052	0.063
	264.8	0.012	0.02	0.027	0.05	0.069
	265	0.002	0.018	0.04	0.054	0.073
	265.2	0.005	0.024	0.028	0.055	0.064
	265.4	0.01	0.018	0.035	0.049	0.061
	265.6	0.007	0.028	0.034	0.051	0.068
	265.8	0.006	0.024	0.031	0.053	0.068
	266	0.012	0.028	0.032	0.049	0.064
	266.2	0.008	0.025	0.035	0.057	0.064
	266.4	0.007	0.028	0.038	0.055	0.065
	266.6	0.005	0.027	0.036	0.046	0.064
	266.8	0.009	0.022	0.037	0.051	0.067
	267	0.013	0.026	0.031	0.059	0.066
	267.2	0.012	0.028	0.035	0.054	0.066
	267.4	0.007	0.025	0.036	0.05	0.067
	267.6	0.008	0.025	0.037	0.053	0.069
	267.8	0.014	0.02	0.032	0.051	0.066
	268	0.006	0.027	0.032	0.049	0.066
	268.2	0.006	0.023	0.036	0.056	0.067
	268.4	0.006	0.024	0.038	0.051	0.072
	268.6	0.013	0.023	0.037	0.048	0.067
	268.8	0.01	0.026	0.035	0.049	0.059
	269	0.01	0.026	0.038	0.051	0.07
	269.2	0.013	0.021	0.033	0.054	0.063
	269.4	0.007	0.021	0.036	0.051	0.069
	269.6	0.011	0.024	0.031	0.054	0.073
	269.8	0.006	0.025	0.032	0.055	0.073
	270	0.01	0.023	0.032	0.055	0.065
	270.2	0.012	0.025	0.036	0.053	0.067
	270.4	0.008	0.024	0.033	0.053	0.06
	270.6	0.007	0.029	0.042	0.053	0.065
	270.8	0.013	0.023	0.035	0.054	0.066
	271	0.011	0.026	0.028	0.048	0.066
	271.2	0.017	0.025	0.034	0.053	0.06
	271.4	0.01	0.02	0.033	0.054	0.062
	271.6	0.008	0.025	0.034	0.048	0.065
	271.8	0.007	0.024	0.033	0.051	0.064
	272	0.006	0.02	0.034	0.056	0.062
	272.2	0.008	0.027	0.034	0.053	0.065
	272.4	0.014	0.023	0.034	0.053	0.068
	272.6	0.011	0.031	0.031	0.054	0.067
	272.8	-0.001	0.027	0.038	0.057	0.068
	273	0.007	0.027	0.031	0.057	0.061
	273.2	0.007	0.025	0.036	0.058	0.068
	273.4	0.011	0.023	0.028	0.051	0.066
	273.6	0.012	0.026	0.031	0.057	0.065
	273.8	0.01	0.026	0.028	0.055	0.059
	274	0.012	0.03	0.033	0.052	0.072
	274.2	0.011	0.024	0.026	0.053	0.059
	274.4	0.008	0.025	0.032	0.057	0.066
	274.6	0.013	0.027	0.034	0.048	0.067
	274.8	0.005	0.02	0.034	0.053	0.066
	275	0.009	0.018	0.033	0.054	0.061
	275.2	0.013	0.025	0.032	0.053	0.063
	275.4	0.007	0.024	0.039	0.05	0.071
	275.6	0.01	0.02	0.035	0.051	0.066
	275.8	0.01	0.027	0.032	0.052	0.065
	276	0.006	0.022	0.031	0.054	0.064
	276.2	0.011	0.026	0.034	0.052	0.07
	276.4	0.017	0.027	0.033	0.053	0.068
	276.6	0.011	0.021	0.035	0.053	0.066
	276.8	0.016	0.025	0.035	0.056	0.063
	277	0.009	0.026	0.035	0.054	0.071
	277.2	0.004	0.03	0.035	0.054	0.068
	277.4	0.009	0.024	0.029	0.054	0.065
	277.6	0.007	0.021	0.029	0.054	0.065
	277.8	0.007	0.026	0.034	0.057	0.065
	278	0.012	0.024	0.038	0.054	0.057
	278.2	0.007	0.019	0.031	0.054	0.064
	278.4	0.015	0.027	0.039	0.052	0.063
	278.6	0.004	0.024	0.034	0.049	0.065
	278.8	0.008	0.023	0.037	0.053	0.073
	279	0.005	0.018	0.031	0.058	0.069
	279.2	0.01	0.018	0.033	0.053	0.063
	279.4	0.011	0.023	0.036	0.056	0.066
	279.6	0.013	0.032	0.032	0.058	0.069
	279.8	0.009	0.033	0.027	0.056	0.069
	280	0.015	0.021	0.034	0.057	0.068
	280.2	0.008	0.028	0.035	0.05	0.068
	280.4	0.008	0.023	0.034	0.053	0.068
	280.6	0.009	0.021	0.032	0.049	0.065
	280.8	0.007	0.026	0.035	0.054	0.064
	281	0.004	0.026	0.028	0.051	0.067
	281.2	0.01	0.024	0.032	0.05	0.061
	281.4	0.006	0.027	0.036	0.054	0.062
	281.6	0.013	0.023	0.033	0.057	0.066
	281.8	0.003	0.028	0.038	0.056	0.059
	282	0.008	0.027	0.036	0.056	0.075
	282.2	0.01	0.027	0.03	0.058	0.064
	282.4	0.004	0.025	0.03	0.058	0.071
	282.6	0.007	0.024	0.033	0.05	0.067
	282.8	0.009	0.031	0.033	0.061	0.067
	283	0.008	0.021	0.03	0.06	0.066
	283.2	0.005	0.023	0.031	0.049	0.067
	283.4	0.014	0.027	0.031	0.051	0.064
	283.6	0.012	0.025	0.033	0.058	0.065
	283.8	0.009	0.02	0.035	0.053	0.067
	284	0.011	0.025	0.038	0.054	0.062
	284.2	0.011	0.022	0.038	0.053	0.065
	284.4	0.008	0.022	0.036	0.052	0.068
	284.6	0.01	0.029	0.031	0.055	0.065
	284.8	0.013	0.021	0.033	0.052	0.074
	285	0.006	0.025	0.035	0.051	0.068
	285.2	0.013	0.026	0.032	0.053	0.065
	285.4	0.005	0.025	0.032	0.049	0.075
	285.6	0.008	0.027	0.028	0.051	0.063
	285.8	0.004	0.023	0.036	0.05	0.069
	286	0.01	0.023	0.035	0.054	0.069
	286.2	0.013	0.021	0.039	0.058	0.065
	286.4	0.007	0.031	0.027	0.049	0.067
	286.6	0.007	0.018	0.033	0.06	0.063
	286.8	0.011	0.023	0.033	0.054	0.066
	287	0.007	0.018	0.034	0.054	0.071
	287.2	0.008	0.024	0.031	0.046	0.072
	287.4	0.011	0.02	0.036	0.054	0.067
	287.6	0.006	0.024	0.033	0.053	0.073
	287.8	0.01	0.025	0.032	0.05	0.07
	288	0.009	0.022	0.038	0.052	0.064
	288.2	0.012	0.028	0.034	0.059	0.067
	288.4	0.008	0.022	0.036	0.051	0.068
	288.6	0.009	0.021	0.037	0.053	0.06
	288.8	0.008	0.021	0.038	0.048	0.068
	289	0.013	0.022	0.03	0.058	0.071
	289.2	0.005	0.024	0.029	0.054	0.068
	289.4	0.006	0.024	0.036	0.048	0.068
	289.6	0.004	0.017	0.037	0.056	0.059
	289.8	0.01	0.024	0.038	0.055	0.068
	290	0.018	0.025	0.031	0.05	0.066
	290.2	0.01	0.024	0.037	0.053	0.07
	290.4	0.006	0.023	0.037	0.054	0.061
	290.6	0.012	0.022	0.035	0.055	0.064
	290.8	0.006	0.023	0.031	0.051	0.065
	291	0.01	0.024	0.037	0.048	0.072
	291.2	0.008	0.029	0.036	0.054	0.067
	291.4	0.011	0.026	0.042	0.051	0.07
	291.6	0.013	0.025	0.033	0.055	0.062
	291.8	0.007	0.019	0.039	0.054	0.066
	292	0.011	0.019	0.031	0.051	0.066
	292.2	0.007	0.017	0.024	0.052	0.071
	292.4	0.011	0.029	0.035	0.054	0.069
	292.6	0.004	0.022	0.038	0.049	0.069
	292.8	0.006	0.024	0.028	0.051	0.064
	293	0.007	0.02	0.036	0.053	0.061
	293.2	0.015	0.022	0.031	0.056	0.072
	293.4	0.009	0.021	0.037	0.051	0.068
	293.6	0.011	0.018	0.037	0.05	0.065
	293.8	0.011	0.02	0.031	0.055	0.069
	294	0.005	0.017	0.032	0.05	0.074
	294.2	0.009	0.027	0.035	0.052	0.066
	294.4	0.011	0.02	0.037	0.055	0.067
	294.6	0.006	0.023	0.037	0.056	0.066
	294.8	0.011	0.025	0.036	0.047	0.065
	295	0.005	0.028	0.034	0.053	0.066
	295.2	0.007	0.019	0.034	0.053	0.069
	295.4	0.005	0.023	0.036	0.05	0.069
	295.6	0.007	0.026	0.03	0.052	0.064
	295.8	0.01	0.029	0.029	0.058	0.067
	296	0.003	0.03	0.033	0.051	0.067
	296.2	0.009	0.028	0.035	0.057	0.068
	296.4	0.009	0.027	0.034	0.057	0.069
	296.6	0.01	0.027	0.033	0.054	0.064
	296.8	0.012	0.03	0.036	0.062	0.071
	297	0.006	0.023	0.037	0.049	0.067
	297.2	0.014	0.021	0.036	0.056	0.067
	297.4	0.006	0.027	0.032	0.054	0.067
	297.6	0.006	0.026	0.034	0.053	0.07
	297.8	0.011	0.029	0.034	0.056	0.067
	298	0.007	0.025	0.038	0.057	0.066
	298.2	0.012	0.023	0.031	0.052	0.07
	298.4	0.01	0.021	0.034	0.054	0.065
	298.6	0.01	0.026	0.027	0.054	0.063
	298.8	0.008	0.021	0.033	0.052	0.063
	299	0.005	0.02	0.032	0.054	0.063
	299.2	0.008	0.026	0.03	0.053	0.065
	299.4	0.008	0.026	0.039	0.058	0.066
	299.6	0.013	0.025	0.037	0.055	0.065
	299.8	0.002	0.022	0.037	0.058	0.067
	300.014	0.002	0.022	0.037	0.058	0.067
	300.214	-0.002	0.014	0.042	0.054	0.066
	300.414	0.004	0.015	0.036	0.052	0.064
	300.614	0.005	0.022	0.037	0.054	0.058
	300.814	0.001	0.017	0.038	0.057	0.067
	301.014	0.005	0.009	0.041	0.055	0.063
	301.214	0.001	0.016	0.04	0.061	0.067
	301.414	0	0.016	0.038	0.059	0.061
	301.614	0.004	0.01	0.029	0.055	0.064
	301.814	0.008	0.014	0.042	0.049	0.061
	302.014	0.006	0.014	0.038	0.051	0.058
	302.214	0.003	0.015	0.041	0.055	0.067
	302.414	0.002	0.013	0.037	0.055	0.061
	302.614	0.003	0.006	0.036	0.045	0.064
	302.814	0.002	0.016	0.033	0.056	0.059
	303.014	0.001	0.014	0.039	0.051	0.054
	303.214	0.005	0.014	0.035	0.051	0.058
	303.414	0.014	0.019	0.031	0.043	0.061
	303.614	0.008	0.018	0.036	0.05	0.055
	303.814	0.001	0.013	0.035	0.048	0.055
	304.014	0.006	0.015	0.033	0.044	0.056
	304.214	-0.003	0.016	0.033	0.049	0.058
	304.414	0.006	0.015	0.032	0.05	0.056
	304.614	0.006	0.014	0.034	0.056	0.05
	304.814	0.004	0.02	0.036	0.046	0.053
	305.014	0.003	0.014	0.028	0.044	0.055
	305.214	0	0.012	0.032	0.044	0.051
	305.414	-0.004	0.016	0.03	0.045	0.052
	305.614	0.003	0.018	0.034	0.044	0.046
	305.814	0.001	0.014	0.035	0.048	0.05
	306.014	0.004	0.014	0.028	0.039	0.053
	306.214	0.004	0.015	0.025	0.048	0.049
	306.414	0.008	0.011	0.025	0.042	0.05
	306.614	0	0.012	0.032	0.043	0.05
	306.814	0.005	0.008	0.029	0.042	0.044
	307.014	0.008	0.019	0.024	0.044	0.046
	307.214	-0.002	0.017	0.033	0.04	0.049
	307.414	0.002	0.01	0.031	0.046	0.05
	307.614	0.005	0.008	0.03	0.041	0.042
	307.814	0.005	0.012	0.033	0.037	0.043
	308.014	0.003	0.012	0.034	0.046	0.043
	308.214	0.002	0.013	0.023	0.037	0.05
	308.414	0.007	0.005	0.028	0.04	0.041
	308.614	0.006	0.015	0.027	0.037	0.043
	308.814	0.008	0.01	0.024	0.042	0.04
	309.014	0.004	0.005	0.027	0.038	0.042
	309.214	0.002	0.012	0.03	0.038	0.043
	309.414	0.006	0.011	0.028	0.043	0.038
	309.614	-0.004	0.012	0.028	0.041	0.037
	309.814	0.003	0.012	0.027	0.033	0.043
	310.014	-0.003	0.017	0.031	0.033	0.039
	310.214	0.005	0.015	0.03	0.047	0.039
	310.414	0.002	0.011	0.029	0.032	0.04
	310.614	-0.002	0.008	0.026	0.036	0.034
	310.814	0.004	0.014	0.027	0.042	0.032
	311.014	0.002	0.009	0.024	0.036	0.037
	311.214	0.004	0.013	0.028	0.037	0.037
	311.414	0.002	0.012	0.029	0.043	0.036
	311.614	0	0.012	0.025	0.033	0.033
	311.814	0.005	0.011	0.026	0.038	0.034
	312.014	0.012	0.009	0.015	0.036	0.03
	312.214	0.001	0.012	0.023	0.037	0.037
	312.414	0.002	0.008	0.026	0.033	0.033
	312.614	0.006	0.01	0.026	0.031	0.031
	312.814	0.002	0.011	0.028	0.038	0.032
	313.014	-0.001	0.009	0.024	0.031	0.037
	313.214	0	0.005	0.029	0.028	0.029
	313.414	0.002	0.014	0.024	0.032	0.03
	313.614	0.011	0.011	0.017	0.034	0.03
	313.814	-0.003	0.01	0.022	0.033	0.033
	314.014	0.004	0.01	0.025	0.03	0.031
	314.214	-0.001	0.007	0.021	0.035	0.033
	314.414	0.005	0.014	0.025	0.026	0.034
	314.614	0.001	0.01	0.026	0.038	0.028
	314.814	-0.002	0.012	0.023	0.029	0.024
	315.014	0.01	0.01	0.022	0.031	0.031
	315.214	0.003	0.006	0.023	0.028	0.027
	315.414	-0.001	0.007	0.023	0.032	0.03
	315.614	0.005	0.014	0.019	0.025	0.026
	315.814	0.007	0.008	0.027	0.033	0.033
	316.014	-0.004	0.008	0.023	0.03	0.026
	316.214	0.001	0.007	0.027	0.028	0.025
	316.414	0.006	0.009	0.027	0.033	0.027
	316.614	0.005	0.011	0.023	0.03	0.026
	316.814	0.009	0.008	0.02	0.024	0.026
	317.014	-0.001	0.006	0.02	0.032	0.027
	317.214	0.002	0.01	0.025	0.028	0.024
	317.414	0.006	0.01	0.019	0.028	0.029
	317.614	0.001	0.008	0.024	0.025	0.027
	317.814	0.005	0.011	0.029	0.03	0.023
	318.014	0.008	0.008	0.017	0.029	0.021
	318.214	0.004	0.008	0.018	0.031	0.029
	318.414	0.008	0.008	0.024	0.026	0.023
	318.614	0.001	0.01	0.02	0.029	0.017
	318.814	0.006	0.007	0.024	0.026	0.023
	319.014	0	0.004	0.02	0.028	0.02
	319.214	0.004	0.004	0.02	0.028	0.02
	319.414	0.004	0.005	0.021	0.023	0.024
	319.614	0.004	0.002	0.023	0.025	0.025
	319.814	0.005	0.008	0.015	0.03	0.018
	320.014	-0.003	0.009	0.019	0.023	0.015
	320.214	0.004	0.007	0.023	0.025	0.022
	320.414	-0.002	0.014	0.019	0.026	0.02
	320.614	0.004	0.008	0.023	0.031	0.021
	320.814	0.004	0.011	0.02	0.027	0.021
	321.014	0.007	0.009	0.018	0.025	0.015
	321.214	-0.008	0.01	0.018	0.031	0.019
	321.414	0.006	0.006	0.019	0.019	0.021
	321.614	0.001	0.01	0.022	0.015	0.016
	321.814	-0.001	0.004	0.023	0.023	0.017
	322.014	-0.002	0	0.019	0.017	0.016
	322.214	0.005	0.01	0.016	0.018	0.019
	322.414	0.005	0.002	0.021	0.028	0.023
	322.614	0.004	0.01	0.018	0.022	0.023
	322.814	0.003	0.004	0.017	0.023	0.013
	323.014	0.005	0.009	0.015	0.026	0.02
	323.214	0.006	0.005	0.016	0.027	0.015
	323.414	-0.005	-0.002	0.017	0.029	0.011
	323.614	-0.003	-0.003	0.018	0.012	0.011
	323.814	-0.006	0.01	0.015	0.024	0.017
	324.014	0.003	0.012	0.014	0.024	0.017
	324.214	0	0.009	0.013	0.021	0.014
	324.414	0.001	0.011	0.019	0.02	0.014
	324.614	0.008	0.002	0.019	0.019	0.017
	324.814	0.002	0.008	0.01	0.029	0.015
	325.014	0.005	0.006	0.019	0.027	0.019
	325.214	0.003	0.009	0.01	0.019	0.013
	325.414	0.004	0.015	0.014	0.017	0.011
	325.614	0.003	0.008	0.02	0.028	0.012
	325.814	-0.002	0.011	0.02	0.017	0.012
	326.014	0.004	0.008	0.025	0.019	0.012
	326.214	0.004	0.003	0.016	0.016	0.013
	326.414	0.005	0.011	0.015	0.017	0.018
	326.614	0.008	0.006	0.022	0.02	0.013
	326.814	0.004	0.008	0.017	0.022	0.01
	327.014	0.004	0.01	0.012	0.03	0.013
	327.214	0.006	0.004	0.019	0.023	0.011
	327.414	0.002	0.008	0.014	0.021	0.01
	327.614	-0.002	0.008	0.014	0.021	0.015
	327.814	0.007	0.01	0.02	0.017	0.012
	328.014	-0.002	0.004	0.021	0.018	0.016
	328.214	0	0.007	0.015	0.01	0.012
	328.414	0.003	0.004	0.016	0.027	0.012
	328.614	-0.005	0.008	0.017	0.015	0.01
	328.814	0	0.01	0.019	0.017	0.013
	329.014	-0.005	0.009	0.018	0.02	0.011
	329.214	0.002	0.013	0.017	0.015	0.006
	329.414	0.001	0.016	0.017	0.015	0.009
	329.614	0.003	0.005	0.017	0.014	0.011
	329.814	0	0.009	0.01	0.019	0.015
	330.014	-0.006	0.01	0.018	0.019	0.018
	330.214	0.002	0.009	0.013	0.015	0.007
	330.414	0.004	0.008	0.013	0.017	0.011
	330.614	0.005	0.005	0.019	0.017	0.005
	330.814	-0.002	0.008	0.018	0.02	0.01
	331.014	0.001	0.007	0.01	0.018	0.007
	331.214	-0.004	0.014	0.007	0.015	0.01
	331.414	0.004	0.006	0.013	0.023	0.006
	331.614	-0.006	0.007	0.015	0.012	0.006
	331.814	0.001	0.007	0.011	0.015	0.006
	332.014	0	0.005	0.016	0.016	0.01
	332.214	0.008	0.007	0.018	0.016	0.017
	332.414	0.002	0.009	0.018	0.02	0.01
	332.614	0.003	0.01	0.016	0.016	0.011
	332.814	0.004	0.007	0.016	0.014	0.011
	333.014	0.004	0.003	0.014	0.017	0.01
	333.214	-0.002	0.007	0.012	0.02	0.004
	333.414	0.007	0.004	0.015	0.015	0.007
	333.614	0.002	0.007	0.019	0.013	0.007
	333.814	0.002	0.009	0.011	0.018	0.006
	334.014	0.007	0.008	0.026	0.012	0.007
	334.214	0.004	0.006	0.017	0.018	0.006
	334.414	0.003	0.006	0.009	0.014	0.009
	334.614	0.003	0.006	0.011	0.015	0.012
	334.814	0.001	0.008	0.022	0.02	0.014
	335.014	0.002	0.014	0.01	0.012	0.011
	335.214	0.006	0.01	0.015	0.019	0.004
	335.414	0.007	0.009	0.006	0.015	0.002
	335.614	0.003	0.009	0.017	0.015	0.007
	335.814	0.006	0.008	0.014	0.016	0.006
	336.014	-0.001	0.009	0.012	0.016	0.007
	336.214	0.001	0.009	0.017	0.016	0.003
	336.414	0.005	0.01	0.016	0.011	0.012
	336.614	0.008	0.008	0.01	0.015	0.006
	336.814	0.003	0.008	0.006	0.015	0.011
	337.014	0.002	0.004	0.019	0.018	0.005
	337.214	0	0.01	0.013	0.013	0.005
	337.414	-0.001	0.01	0.01	0.015	0.007
	337.614	0	0.005	0.012	0.012	0.013
	337.814	0.003	0.01	0.012	0.017	0.003
	338.014	0	0.01	0.014	0.013	0.008
	338.214	0.002	0.011	0.011	0.009	0.007
	338.414	-0.001	0.006	0.012	0.015	0.009
	338.614	0.001	0.01	0.01	0.008	0.012
	338.814	0.005	0.01	0.014	0.012	0.002
	339.014	0	0.015	0.007	0.005	0
	339.214	-0.002	0.009	0.015	0.008	0.007
	339.414	0.006	0.008	0.015	0.017	0.005
	339.614	0.004	0.011	0.013	0.008	0.012
	339.814	0.006	0.012	0.01	0.017	0.004
	340.014	0.008	0.005	0.016	0.015	0.005
	340.214	-0.007	0.006	0.008	0.019	0.006
	340.414	0.008	0.008	0.013	0.018	0.008
	340.614	-0.007	0.003	0.011	0.018	0.008
	340.814	-0.001	0.004	0.012	0.018	0.003
	341.014	-0.001	0.006	0.007	0.017	0.001
	341.214	0	0.005	0.009	0.018	0.006
	341.414	0.003	0.008	0.012	0.008	0.01
	341.614	0.005	0.003	0.016	0.01	0.001
	341.814	0.001	0.01	0.007	0.01	0.001
	342.014	-0.003	0.008	0.011	0.013	0.003
	342.214	0	0.008	0.012	0.016	0.005
	342.414	0.002	0.009	0.009	0.013	0.006
	342.614	-0.001	0.007	0.018	0.012	-0.002
	342.814	0.008	0.011	0.014	0.016	0.003
	343.014	-0.001	0.001	0.012	0.006	0.002
	343.214	-0.001	0.009	0.012	0.008	0.004
	343.414	0.004	0.008	0.011	0.01	0
	343.614	0	0.007	0.016	0.015	0.007
	343.814	0	0.004	0.01	0.011	0.002
	344.014	-0.002	0.007	0.011	0.01	0.007
	344.214	-0.004	0.011	0.01	0.017	0.008
	344.414	0.007	-0.001	0.009	0.02	-0.002
	344.614	0.004	0.001	0.008	0.006	0.001
	344.814	0.006	0.004	0.003	0.011	0.002
	345.014	0.006	0.005	0.012	0.008	-0.001
	345.214	0.001	0.005	0.012	0.014	-0.006
	345.414	-0.001	0.008	0.016	0.008	-0.002
	345.614	-0.002	0.006	0.011	0.015	-0.001
	345.814	-0.003	0.011	0.007	0.004	0.001
	346.014	-0.002	0.007	0.009	0.012	0.004
	346.214	0.008	0.009	0.01	0.008	0.004
	346.414	0.001	0.007	0.011	0.017	0.003
	346.614	0.001	0.003	0.009	0.015	0.004
	346.814	0.003	0.007	0.016	0.015	0.007
	347.014	0.001	0.004	0.01	0.009	0
	347.214	0.002	0.004	0.009	0.01	-0.002
	347.414	0.005	0.007	0.009	0.008	-0.003
	347.614	0.001	0.01	0.006	0.011	0.006
	347.814	0.005	0.005	0.011	0.004	0.01
	348.014	-0.002	0.004	0.009	0.008	0.008
	348.214	0.004	0.006	0.016	0.006	0.003
	348.414	0	0.008	0.02	0.011	-0.006
	348.614	0.006	0.006	0.009	0.006	0.004
	348.814	0.001	0	0.013	0.004	0.007
	349.014	0.005	0.007	0.005	0.014	-0.001
	349.214	-0.002	0.012	0.006	0.008	0.005
	349.414	0.004	0	0.015	0.008	0
	349.614	-0.004	0.007	0.011	0.012	0.003
	349.814	0.002	0.003	0.01	0.009	-0.005
	350.014	0.006	0.01	0.005	0.015	0.004
	350.214	0	0.004	0.004	0.005	0.005
	350.414	0.004	0.007	0.007	0.011	-0.001
	350.614	0.003	0.003	0.017	0.008	-0.001
	350.814	0.001	0.002	0.014	0.008	0.001
	351.014	-0.005	0.006	0.012	0.008	-0.003
	351.214	0.007	0.004	0.012	0.011	-0.003
	351.414	-0.002	0.003	0.006	0.009	0.006
	351.614	-0.002	0.006	0.006	0.009	0.005
	351.814	0.001	0.004	0.011	0.011	0.002
	352.014	0.007	0.008	0.005	0.012	0.004
	352.214	0.01	0.004	0.003	0.006	-0.001
	352.414	-0.005	0.003	0.004	0.007	-0.002
	352.614	-0.006	0.006	0.012	0.01	-0.001
	352.814	-0.003	0	0.009	0.005	0.001
	353.014	0.003	0.005	0.004	0.012	0.001
	353.214	0.001	0.004	0.002	0.012	-0.005
	353.414	0.001	0.003	0.01	0.002	0.001
	353.614	0.005	0.004	0.011	0.009	0.002
	353.814	-0.003	0.006	0.005	0	0
	354.014	0.004	0.006	0.007	0.003	-0.008
	354.214	-0.002	0.006	0.007	0.006	-0.001
	354.414	0.005	0.009	0.001	0.011	0.003
	354.614	-0.004	0.008	0.008	0.007	0.003
	354.814	-0.003	0.006	0.002	0.008	-0.001
	355.014	0.003	0.008	0.01	0.007	-0.003
	355.214	-0.003	0.001	0.008	0.016	0.003
	355.414	-0.003	0.003	0.014	0.012	-0.003
	355.614	-0.004	0.003	0.009	0.009	0.003
	355.814	0.004	0.004	0.011	0.01	-0.001
	356.014	-0.006	0.007	0.008	0.008	-0.001
	356.214	0.008	0.005	0.009	0.01	0
	356.414	0.002	0.008	0.006	0.009	-0.003
	356.614	0.004	-0.002	0.003	0.01	-0.001
	356.814	0.001	0.006	0.012	0.003	0.003
	357.014	0.002	0.011	0.007	0.013	0.003
	357.214	0.002	0.003	0.002	0.007	0.007
	357.414	0	-0.002	0.011	0.009	0.005
	357.614	0.003	0.004	0.009	0.013	-0.006
	357.814	0.004	0.002	0.007	0.008	0
	358.014	0.001	0.009	0.017	0.006	-0.004
	358.214	0.001	0.012	0.007	0.01	0.001
	358.414	-0.002	0.005	0.006	0.006	-0.005
	358.614	0.001	0.005	0.006	0.002	-0.003
	358.814	0.001	0.007	0.01	0.003	-0.002
	359.014	0	0.003	0.007	0.002	0
	359.214	0	-0.003	0.007	0.012	-0.004
	359.414	0.006	0.004	0.008	0.008	0.004
	359.614	0	0.006	0.008	0.007	-0.002
	359.814	0.001	0.004	0.005	0.008	0.006
	360.014	-0.005	0.002	0.007	0.006	0.001
	360.214	0.002	-0.002	0.009	0.007	0.002
	360.414	-0.004	0.011	0.012	0.008	-0.01
	360.614	-0.001	-0.001	0.009	0.001	-0.003
	360.814	0.007	0.005	0.002	-0.001	-0.006
	361.014	0.003	0.011	0.006	0.009	-0.013
	361.214	0.002	0.004	0.009	0.007	-0.001
	361.414	-0.002	0.005	0.007	0.004	-0.005
	361.614	0.001	0.005	0.003	0.011	-0.005
	361.814	0.004	0.002	0.002	0.007	0.002
	362.014	0.003	0.002	0.008	0.007	0.001
	362.214	0.004	0.006	0.01	0.01	0.002
	362.414	-0.003	0.009	0.005	0.004	-0.003
	362.614	-0.001	0.001	0.013	0.007	0.001
	362.814	0.004	0.004	0.011	0.006	-0.001
	363.014	0.002	0.007	0.009	0.003	-0.002
	363.214	0.008	0.002	0.005	0.014	-0.007
	363.414	0.001	0.005	0.006	0.007	-0.003
	363.614	-0.002	-0.002	0.008	0.008	0.002
	363.814	-0.001	0.002	0.012	0.003	-0.002
	364.014	0.003	0.005	0.004	0.011	-0.006
	364.214	0	0.003	0.014	0.003	-0.006
	364.414	0.006	0.008	0.005	0.011	-0.003
	364.614	0.001	0.007	0.011	0.006	-0.004
	364.814	0.006	0.003	0.012	0.004	-0.005
	365.014	0.004	0.008	0.008	0.003	-0.001
	365.214	-0.006	0.007	0.006	0.002	-0.002
	365.414	0.01	0.008	0.007	0.005	-0.001
	365.614	-0.004	0.002	0.01	0.008	-0.001
	365.814	0.003	0.003	0.008	0.003	-0.002
	366.014	0.009	0.007	0.012	0.007	0.002
	366.214	0.002	0.006	0.011	0.002	-0.004
	366.414	0.006	0.001	0.01	0.004	-0.001
	366.614	-0.002	0.002	0.008	0.012	-0.003
	366.814	0.006	0.002	0.009	0.005	-0.007
	367.014	0.002	-0.004	0.011	0.003	-0.005
	367.214	-0.003	0.004	0.007	0.007	-0.002
	367.414	0.001	0.003	0.002	0.001	0.006
	367.614	0	-0.001	0	0.008	0
	367.814	0.005	-0.002	0.009	0.002	-0.002
	368.014	-0.004	0.001	0.007	0.008	-0.003
	368.214	0.002	0.006	0.009	0.004	-0.004
	368.414	-0.002	0.005	0.013	0.009	-0.002
	368.614	-0.003	0.009	0.001	0.011	-0.002
	368.814	0.003	0.003	0.003	0.006	-0.006
	369.014	-0.002	-0.001	0.007	0.003	0.005
	369.214	0.005	0.006	0.006	0.005	0
	369.414	0.004	0.003	0.003	0.006	-0.006
	369.614	-0.007	0.004	0.01	0.008	0.001
	369.814	-0.005	0.005	0.001	0.007	-0.005
	370.014	0	0.009	0.007	0.005	-0.006
	370.214	0.001	0.01	0.001	0.005	-0.003
	370.414	0.011	0.005	0.007	0.006	-0.006
	370.614	0.002	-0.001	0.005	0.002	-0.012
	370.814	0.001	0.009	0.002	0.001	0
	371.014	0.006	0.004	0.008	0.006	-0.002
	371.214	-0.003	0.005	0.009	-0.002	-0.003
	371.414	0.006	0.003	0.01	0.004	-0.005
	371.614	0.005	0.003	0.006	0.005	-0.001
	371.814	0.002	0.004	0.004	0.002	-0.004
	372.014	0.003	0.001	0.006	0.005	0.001
	372.214	0.003	0.002	0.007	0.002	0.004
	372.414	0.003	0.005	0.009	-0.003	0.002
	372.614	0.004	0.008	0.013	0.006	-0.008
	372.814	-0.003	0.008	0.002	-0.003	-0.002
	373.014	0.003	0.002	0.004	-0.002	-0.002
	373.214	0.005	0.01	0.001	0	0
	373.414	0.004	0.003	0.009	0.005	0.004
	373.614	-0.001	0.005	0.002	0.006	-0.004
	373.814	0.005	0.007	0.003	0.005	-0.005
	374.014	-0.003	0.003	0.008	0.002	-0.008
	374.214	0.002	0.004	0.002	0	-0.003
	374.414	0	0.001	0.008	-0.003	-0.007
	374.614	0.001	0.006	0.007	0.002	-0.008
	374.814	0.003	0.005	0.01	0.006	-0.004
	375.014	-0.003	0.002	0.001	0	-0.001
	375.214	0.002	0.004	0.007	-0.002	-0.009
	375.414	0	0.002	0.001	0.002	-0.007
	375.614	-0.01	0.007	0.009	0.002	-0.008
	375.814	0	0.005	0.002	0.007	0.001
	376.014	0	0.003	0.007	0.002	-0.004
	376.214	-0.003	0.004	0.005	0	-0.003
	376.414	-0.003	0	0.012	-0.003	-0.006
	376.614	0	-0.01	0.009	0.002	-0.002
	376.814	0.001	-0.004	-0.001	0.005	-0.002
	377.014	0.002	-0.003	0.007	0.008	-0.004
	377.214	-0.002	0.009	0.011	0.008	-0.002
	377.414	0.003	0.006	0.009	0.012	0
	377.614	0.008	0.008	0.008	-0.002	-0.009
	377.814	-0.005	0	0.006	0.001	-0.002
	378.014	-0.003	0.006	0.004	0.006	-0.005
	378.214	-0.001	0.006	0.01	0.003	-0.003
	378.414	0	-0.003	0.001	0.004	-0.006
	378.614	0.001	0.001	-0.007	0.005	-0.004
	378.814	0.002	0.001	0.008	0.001	-0.003
	379.014	0	0.004	0.002	0.006	-0.003
	379.214	-0.005	0.001	0.008	0.006	0.001
	379.414	0.004	0.001	0.001	0.005	-0.005
	379.614	0	0.001	0.005	0.004	-0.005
	379.814	0.001	0.004	0.005	0.006	0.003
	380.014	0.008	0.006	0.009	0.002	-0.001
	380.214	-0.004	0.005	0.008	0.003	0
	380.414	0.002	0.008	0.001	0.009	-0.001
	380.614	-0.002	-0.002	-0.002	0.007	-0.008
	380.814	-0.003	0.003	0	0.002	-0.007
	381.014	0	0.004	0.005	0.002	-0.005
	381.214	0.005	0.001	0.006	0.002	-0.001
	381.414	0.004	0.003	0.002	0.009	-0.007
	381.614	-0.002	-0.001	0.006	0.003	-0.008
	381.814	0	0.004	0.007	-0.004	0
	382.014	0.002	0.006	0.005	0.003	-0.003
	382.214	-0.006	0.006	0.001	0.005	-0.007
	382.414	-0.002	0.004	0.003	0.007	-0.009
	382.614	0.003	0.004	0.005	0.005	-0.004
	382.814	0	0.006	0.003	0.001	-0.003
	383.014	0.005	0.009	0.002	-0.005	-0.002
	383.214	0.003	0.008	0.002	0	-0.004
	383.414	0.002	0.005	0.014	0.004	-0.004
	383.614	0.001	0.006	0.004	0	-0.005
	383.814	0.001	-0.001	0.003	0.001	-0.004
	384.014	0.001	0.002	0.003	0.001	-0.003
	384.214	-0.006	-0.001	0.004	0.006	-0.003
	384.414	0.003	0.004	0.007	0.001	-0.003
	384.614	-0.002	0.001	0.008	0.003	-0.005
	384.814	0.005	0.005	0.004	0.006	-0.001
	385.014	0.007	-0.006	0.007	0.002	-0.003
	385.214	-0.002	0.003	0.001	0.005	-0.003
	385.414	-0.007	0.004	0.001	0.004	-0.004
	385.614	0.002	-0.002	0.003	0.001	-0.004
	385.814	0.002	0.003	0.005	-0.002	-0.005
	386.014	0.003	0.004	-0.003	0.003	-0.007
	386.214	0	0.005	0.007	0.001	-0.008
	386.414	0	0.006	0.004	0.003	-0.008
	386.614	-0.008	0.005	0.009	-0.002	-0.005
	386.814	0.006	-0.001	0.004	0.001	-0.004
	387.014	0	0.011	0.004	0.007	-0.001
	387.214	0	0.006	0.005	0	0
	387.414	-0.001	0.006	0.004	-0.001	-0.007
	387.614	-0.002	0.001	-0.001	-0.001	-0.007
	387.814	-0.007	0.001	0.006	0	-0.007
	388.014	-0.001	0.002	0.007	0.004	-0.003
	388.214	0	0.005	0.004	0.003	-0.003
	388.414	0	0.003	0.01	0.005	-0.006
	388.614	0.006	0.005	0.004	0	-0.005
	388.814	0.004	0.007	0.01	0.008	-0.003
	389.014	0.001	-0.001	0.005	0.002	0.002
	389.214	-0.003	0.002	0.001	0.004	-0.006
	389.414	-0.007	-0.003	0.01	-0.003	-0.009
	389.614	-0.001	0.003	0.002	0	-0.008
	389.814	-0.003	-0.001	0.011	0.009	-0.008
	390.014	0.002	0.007	0.005	0.003	-0.002
	390.214	-0.001	-0.002	0.004	0	-0.005
	390.414	-0.005	0.005	0.003	0.003	0.001
	390.614	-0.004	0.003	0.005	0.001	-0.004
	390.814	-0.003	0.002	0.007	0.005	-0.004
	391.014	0	0.009	0.003	0.008	-0.005
	391.214	0	0.005	0.012	0.009	-0.004
	391.414	0.005	0.002	0.014	0.006	-0.001
	391.614	0.003	0.005	0.005	-0.002	-0.014
	391.814	0.001	0.001	0	0.004	-0.004
	392.014	0.002	0.003	0.009	0.004	0.001
	392.214	0.006	0.001	0.002	0.001	-0.008
	392.414	0.004	0.002	0.008	0	0.002
	392.614	0.001	0.008	0.011	0.005	-0.001
	392.814	0.004	0	0.009	0.009	-0.004
	393.014	-0.002	0.005	0.001	0.001	-0.003
	393.214	0.001	0.005	0.008	0	-0.008
	393.414	0.002	0.003	0.001	0.004	-0.007
	393.614	-0.001	-0.001	0.002	0.005	-0.002
	393.814	0.007	0.004	0.004	0.004	-0.008
	394.014	0.002	-0.002	0.004	0.003	-0.008
	394.214	-0.003	0.002	0.01	0.003	-0.01
	394.414	-0.003	0	0.003	0.003	-0.003
	394.614	0.007	0.006	0.001	0.002	-0.005
	394.814	0.002	0.008	0.008	-0.004	-0.002
	395.014	-0.005	0.004	0.007	0.002	-0.001
	395.214	0.002	0.009	0.01	0.007	-0.006
	395.414	0.001	0.001	0.004	0.004	-0.013
	395.614	-0.001	0.003	0.005	-0.001	-0.005
	395.814	-0.002	-0.001	0.003	-0.001	-0.009
	396.014	-0.004	0	0.006	0.001	-0.007
	396.214	-0.001	-0.001	-0.002	0.009	-0.008
	396.414	0.004	-0.001	0.008	0.004	-0.003
	396.614	0	0.003	0.002	0.001	-0.004
	396.814	0.002	0.001	0.008	0.004	-0.003
	397.014	-0.003	0.004	0.004	0	-0.004
	397.214	0.003	-0.003	0.008	0.001	-0.007
	397.414	-0.003	0	0.008	0.004	-0.002
	397.614	0.003	0	0.006	-0.002	-0.006
	397.814	0.002	0.004	0.005	-0.002	-0.006
	398.014	-0.005	0.004	0.006	0.001	-0.008
	398.214	0.007	0.004	0.004	0.003	-0.009
	398.414	-0.007	0.005	0.005	-0.002	-0.009
	398.614	-0.003	-0.002	0.002	0.001	0
	398.814	0	0.002	0.004	0.01	-0.002
	399.014	-0.004	0.002	0.007	0.002	-0.003
	399.214	-0.004	0.006	0.003	0.002	-0.001
	399.414	-0.002	-0.001	0.004	0.002	-0.001
	399.614	-0.002	0.005	0.003	-0.004	-0.008
[truncated: 1,001 more rows]

## Sheet: Figure 3a
Figure 3a

## Sheet: Figure 3b
Figure 3b

## Sheet: Figure 3c
Figure 3c

[truncated: 13 more sheets: Figure 5a, Supplementary Figure 5a, Supplementary Figure 5b, Supplementary Figure 6b, Supplementary Figure 6e, Supplementary Figure 6f, Supplementary Figure 7a, Supplementary Figure 7b, Supplementary Figure 7c, Supplementary Figure 8a, Supplementary Figure 8b, Supplementary Figure 14a, Supplementary Figure 15a]
